# Supplementary material for: Formation of exceptional monomeric YPhos–PdCl2 complexes with high activities in coupling reactions
Source: Chem Sci. 2022 Oct 26;13(45):13552–62. doi: 10.1039/d2sc04523k (PMC9683020; doi:10.1039/d2sc04523k)
Supplement: SC-013-D2SC04523K-s002 [file SC-013-D2SC04523K-s002.cif]

# Electronic Supplementary Material (ESI) for Chemical Science.
# This journal is © The Royal Society of Chemistry 2022

####################################################################### 
# 
# This file contains crystal structure data downloaded from the 
# Cambridge Structural Database (CSD) hosted by the Cambridge 
# Crystallographic Data Centre (CCDC).
# 
# Full information about CCDC data access policies and citation 
# guidelines are available at http://www.ccdc.cam.ac.uk/access/V1 
# 
# Audit and citation data items may have been added by the CCDC. 
# Please retain this information to preserve the provenance of 
# this file and to allow appropriate attribution of the data. 
# 
#######################################################################

data_compound2
_database_code_depnum_ccdc_archive 'CCDC 2190326'
loop_
_audit_author_name
_audit_author_address
'Viktoria Gessner'
;Ruhr Universitaet Bochum
Germany
;
_audit_update_record             
;
2022-07-14 deposited with the CCDC.	2022-10-24 downloaded from the CCDC.
;

_audit_creation_method           SHELXL-2018/3
_shelx_SHELXL_version_number     2018/3
_chemical_name_systematic        ?
_chemical_name_common            ?
_chemical_melting_point          ?
_chemical_formula_moiety         'C39 H65 Br P2 Pd,C4 H8 O,C2 H4 O0.5'
_chemical_formula_sum            'C45 H77 Br O1.50 P2 Pd'
_chemical_formula_weight         890.31

loop_
_atom_type_symbol
_atom_type_description
_atom_type_scat_dispersion_real
_atom_type_scat_dispersion_imag
_atom_type_scat_source
C C 0.0181 0.0091 'International Tables Vol C Tables 4.2.6.8 and 6.1.1.4'
H H 0.0000 0.0000 'International Tables Vol C Tables 4.2.6.8 and 6.1.1.4'
O O 0.0492 0.0322 'International Tables Vol C Tables 4.2.6.8 and 6.1.1.4'
P P 0.2955 0.4335 'International Tables Vol C Tables 4.2.6.8 and 6.1.1.4'
Br Br -0.6763 1.2805 'International Tables Vol C Tables 4.2.6.8 and 6.1.1.4'
Pd Pd 0.1215 3.9337 'International Tables Vol C Tables 4.2.6.8 and 6.1.1.4'

_space_group_crystal_system      triclinic
_space_group_IT_number           2
_space_group_name_H-M_alt        'P -1'
_space_group_name_Hall           '-P 1'

_shelx_space_group_comment       
;
The symmetry employed for this shelxl refinement is uniquely defined
by the following loop, which should always be used as a source of
symmetry information in preference to the above space-group names.
They are only intended as comments.
;

loop_
_space_group_symop_operation_xyz
'x, y, z'
'-x, -y, -z'

_cell_length_a                   11.8295(3)
_cell_length_b                   15.3397(6)
_cell_length_c                   15.9371(6)
_cell_angle_alpha                115.760(5)
_cell_angle_beta                 106.946(4)
_cell_angle_gamma                97.999(3)
_cell_volume                     2369.90(18)
_cell_formula_units_Z            2
_cell_measurement_temperature    100(2)
_cell_measurement_reflns_used    21858
_cell_measurement_theta_min      3.3500
_cell_measurement_theta_max      76.3860

_exptl_crystal_description       block
_exptl_crystal_colour            'clear light yellow'
_exptl_crystal_density_meas      ?
_exptl_crystal_density_method    ?
_exptl_crystal_density_diffrn    1.248
_exptl_crystal_F_000             940
_exptl_transmission_factor_min   ?
_exptl_transmission_factor_max   ?
_exptl_crystal_size_max          0.105
_exptl_crystal_size_mid          0.066
_exptl_crystal_size_min          0.047
_exptl_absorpt_coefficient_mu    5.005
_shelx_estimated_absorpt_T_min   ?
_shelx_estimated_absorpt_T_max   ?
_exptl_absorpt_correction_type   gaussian
_exptl_absorpt_correction_T_min  0.706
_exptl_absorpt_correction_T_max  0.929
_exptl_absorpt_process_details   
;
CrysAlisPro 1.171.40.20a (Rigaku Oxford Diffraction, 2018)
Numerical absorption correction based on gaussian integration over
a multifaceted crystal model
Empirical absorption correction using spherical harmonics,
implemented in SCALE3 ABSPACK scaling algorithm.
;
_exptl_absorpt_special_details   ?
_diffrn_ambient_temperature      100(2)
_diffrn_radiation_wavelength     1.54184
_diffrn_radiation_type           CuK\a
_diffrn_source                   'micro-focus sealed X-ray tube'
_diffrn_source_type              'PhotonJet (Cu) X-ray Source'
_diffrn_measurement_device       'four-circle diffractometer'
_diffrn_measurement_device_type  'XtaLAB Synergy, Dualflex, HyPix'
_diffrn_measurement_method       '\w scans'
_diffrn_detector_area_resol_mean 10.000
_diffrn_reflns_number            30834
_diffrn_reflns_av_unetI/netI     0.0261
_diffrn_reflns_av_R_equivalents  0.0396
_diffrn_reflns_limit_h_min       -14
_diffrn_reflns_limit_h_max       14
_diffrn_reflns_limit_k_min       -19
_diffrn_reflns_limit_k_max       19
_diffrn_reflns_limit_l_min       -20
_diffrn_reflns_limit_l_max       19
_diffrn_reflns_theta_min         3.352
_diffrn_reflns_theta_max         78.682
_diffrn_reflns_theta_full        67.684
_diffrn_measured_fraction_theta_max 0.943
_diffrn_measured_fraction_theta_full 0.996
_diffrn_reflns_Laue_measured_fraction_max 0.943
_diffrn_reflns_Laue_measured_fraction_full 0.996
_diffrn_reflns_point_group_measured_fraction_max 0.943
_diffrn_reflns_point_group_measured_fraction_full 0.996
_reflns_number_total             9641
_reflns_number_gt                9127
_reflns_threshold_expression     'I > 2\s(I)'
_reflns_Friedel_coverage         0.000
_reflns_Friedel_fraction_max     .
_reflns_Friedel_fraction_full    .

_reflns_special_details          
;
 Reflections were merged by SHELXL according to the crystal
 class for the calculation of statistics and refinement.
 
 Structure factors included contributions from the .fab file.
 
 _reflns_Friedel_fraction is defined as the number of unique
 Friedel pairs measured divided by the number that would be
 possible theoretically, ignoring centric projections and
 systematic absences.
;

_computing_data_collection       'CrysAlisPro 1.171.40.20a (Rigaku OD, 2018)'
_computing_cell_refinement       'CrysAlisPro 1.171.40.20a (Rigaku OD, 2018)'
_computing_data_reduction        'CrysAlisPro 1.171.40.20a (Rigaku OD, 2018)'
_computing_structure_solution    'SHELXT 2018/2 (Sheldrick, 2018)'
_computing_structure_refinement  'SHELXL-2018/3 (Sheldrick, 2018)'
_computing_molecular_graphics    ?
_computing_publication_material  ?
_refine_special_details          ?
_refine_ls_structure_factor_coef Fsqd
_refine_ls_matrix_type           full
_refine_ls_weighting_scheme      calc
_refine_ls_weighting_details     
'w=1/[\s^2^(Fo^2^)+(0.0689P)^2^+4.8838P] where P=(Fo^2^+2Fc^2^)/3'
_atom_sites_solution_primary     general
_atom_sites_solution_secondary   ?
_atom_sites_solution_hydrogens   geom
_refine_ls_hydrogen_treatment    constr
_refine_ls_extinction_method     none
_refine_ls_extinction_coef       .
_refine_ls_number_reflns         9641
_refine_ls_number_parameters     480
_refine_ls_number_restraints     86
_refine_ls_R_factor_all          0.0437
_refine_ls_R_factor_gt           0.0420
_refine_ls_wR_factor_ref         0.1191
_refine_ls_wR_factor_gt          0.1175
_refine_ls_goodness_of_fit_ref   1.047
_refine_ls_restrained_S_all      1.059
_refine_ls_shift/su_max          0.001
_refine_ls_shift/su_mean         0.000

loop_
_atom_site_label
_atom_site_type_symbol
_atom_site_fract_x
_atom_site_fract_y
_atom_site_fract_z
_atom_site_U_iso_or_equiv
_atom_site_adp_type
_atom_site_occupancy
_atom_site_site_symmetry_order
_atom_site_calc_flag
_atom_site_refinement_flags_posn
_atom_site_refinement_flags_adp
_atom_site_refinement_flags_occupancy
_atom_site_disorder_assembly
_atom_site_disorder_group
Pd1 Pd 0.58097(2) 0.55209(2) 0.14104(2) 0.01583(8) Uani 1 1 d . . . . .
Br1 Br 0.57199(3) 0.61346(2) 0.01652(2) 0.02146(9) Uani 1 1 d . . . . .
P1 P 0.30500(7) 0.48931(6) 0.23493(5) 0.01657(15) Uani 1 1 d . . . . .
P2 P 0.58625(6) 0.50960(5) 0.26384(5) 0.01497(15) Uani 1 1 d . . . . .
C1 C 0.4498(3) 0.4794(2) 0.2827(2) 0.0187(6) Uani 1 1 d . . . . .
C2 C 0.4624(3) 0.4375(3) 0.3559(3) 0.0257(7) Uani 1 1 d . . . . .
H2A H 0.385442 0.428423 0.367034 0.039 Uiso 1 1 calc R U . . .
H2B H 0.531826 0.485584 0.420797 0.039 Uiso 1 1 calc R U . . .
H2C H 0.478093 0.371855 0.326535 0.039 Uiso 1 1 calc R U . . .
C3 C 0.1781(3) 0.3661(2) 0.1443(2) 0.0196(6) Uani 1 1 d . . . . .
H3 H 0.099009 0.382630 0.124913 0.023 Uiso 1 1 calc R U . . .
C4 C 0.1986(3) 0.3068(3) 0.0469(2) 0.0243(6) Uani 1 1 d . . . . .
H4A H 0.276474 0.289313 0.063550 0.029 Uiso 1 1 calc R U . . .
H4AB H 0.207528 0.350232 0.016498 0.029 Uiso 1 1 calc R U . . .
C5 C 0.0900(3) 0.2090(3) -0.0302(3) 0.0310(7) Uani 1 1 d . . . . .
H5A H 0.012933 0.226619 -0.050098 0.037 Uiso 1 1 calc R U . . .
H5AB H 0.106429 0.172148 -0.091820 0.037 Uiso 1 1 calc R U . . .
C6 C 0.0722(4) 0.1407(3) 0.0135(3) 0.0353(8) Uani 1 1 d . . . . .
H6A H 0.146313 0.117986 0.027826 0.042 Uiso 1 1 calc R U . . .
H6AB H -0.000635 0.079689 -0.036413 0.042 Uiso 1 1 calc R U . . .
C7 C 0.0521(4) 0.1981(3) 0.1118(3) 0.0359(8) Uani 1 1 d . . . . .
H7A H 0.045329 0.153882 0.141582 0.043 Uiso 1 1 calc R U . . .
H7AB H -0.026872 0.214299 0.095840 0.043 Uiso 1 1 calc R U . . .
C8 C 0.1594(3) 0.2973(3) 0.1896(3) 0.0280(7) Uani 1 1 d . . . . .
H8A H 0.236889 0.280759 0.211172 0.034 Uiso 1 1 calc R U . . .
H8AB H 0.141068 0.334085 0.250143 0.034 Uiso 1 1 calc R U . . .
C9 C 0.2504(3) 0.5466(2) 0.3391(2) 0.0194(6) Uani 1 1 d . . . . .
H9 H 0.234140 0.493839 0.358607 0.023 Uiso 1 1 calc R U . . .
C10 C 0.1263(3) 0.5690(2) 0.3087(2) 0.0225(6) Uani 1 1 d . . . . .
H10A H 0.136593 0.621883 0.289419 0.027 Uiso 1 1 calc R U . . .
H10B H 0.062262 0.506511 0.249250 0.027 Uiso 1 1 calc R U . . .
C11 C 0.0836(3) 0.6055(3) 0.3971(2) 0.0253(7) Uani 1 1 d . . . . .
H11A H 0.006012 0.622644 0.377438 0.030 Uiso 1 1 calc R U . . .
H11B H 0.065676 0.550064 0.412016 0.030 Uiso 1 1 calc R U . . .
C12 C 0.1835(3) 0.6994(3) 0.4926(3) 0.0285(7) Uani 1 1 d . . . . .
H12A H 0.195733 0.756859 0.479691 0.034 Uiso 1 1 calc R U . . .
H12B H 0.155281 0.719405 0.549104 0.034 Uiso 1 1 calc R U . . .
C13 C 0.3063(3) 0.6773(3) 0.5225(2) 0.0268(7) Uani 1 1 d . . . . .
H13A H 0.295963 0.624949 0.542508 0.032 Uiso 1 1 calc R U . . .
H13B H 0.370115 0.739996 0.581820 0.032 Uiso 1 1 calc R U . . .
C14 C 0.3505(3) 0.6401(3) 0.4356(2) 0.0231(6) Uani 1 1 d . . . . .
H14A H 0.427066 0.622050 0.456135 0.028 Uiso 1 1 calc R U . . .
H14B H 0.370613 0.695498 0.421099 0.028 Uiso 1 1 calc R U . . .
C15 C 0.2995(3) 0.5603(2) 0.1665(2) 0.0192(6) Uani 1 1 d . . . . .
H15 H 0.351915 0.538148 0.126859 0.023 Uiso 1 1 calc R U . . .
C16 C 0.1701(3) 0.5384(3) 0.0883(2) 0.0247(6) Uani 1 1 d . . . . .
H16A H 0.131427 0.464042 0.042063 0.030 Uiso 1 1 calc R U . . .
H16B H 0.115632 0.564180 0.123769 0.030 Uiso 1 1 calc R U . . .
C17 C 0.1836(3) 0.5906(3) 0.0269(3) 0.0307(7) Uani 1 1 d . . . . .
H17A H 0.235580 0.562859 -0.010451 0.037 Uiso 1 1 calc R U . . .
H17B H 0.100783 0.576578 -0.023182 0.037 Uiso 1 1 calc R U . . .
C18 C 0.2431(3) 0.7048(3) 0.0970(3) 0.0341(8) Uani 1 1 d . . . . .
H18A H 0.188277 0.732985 0.130950 0.041 Uiso 1 1 calc R U . . .
H18B H 0.252716 0.737226 0.056661 0.041 Uiso 1 1 calc R U . . .
C19 C 0.3701(3) 0.7295(3) 0.1770(3) 0.0298(7) Uani 1 1 d . . . . .
H19A H 0.404814 0.803958 0.223759 0.036 Uiso 1 1 calc R U . . .
H19B H 0.427541 0.707245 0.143606 0.036 Uiso 1 1 calc R U . . .
C20 C 0.3590(3) 0.6758(2) 0.2375(2) 0.0228(6) Uani 1 1 d . . . . .
H20A H 0.307743 0.702713 0.275924 0.027 Uiso 1 1 calc R U . . .
H20B H 0.442575 0.689974 0.286741 0.027 Uiso 1 1 calc R U . . .
C21 C 0.7143(3) 0.6082(2) 0.3897(2) 0.0198(6) Uani 1 1 d . . . . .
H21 H 0.781437 0.634006 0.372367 0.024 Uiso 1 1 calc R U . . .
C22 C 0.6743(3) 0.6998(2) 0.4429(2) 0.0213(6) Uani 1 1 d . . . . .
H22A H 0.613224 0.681022 0.468228 0.026 Uiso 1 1 calc R U . . .
H22B H 0.633042 0.720047 0.393736 0.026 Uiso 1 1 calc R U . . .
C23 C 0.7850(3) 0.7903(3) 0.5321(3) 0.0279(7) Uani 1 1 d . . . . .
H23A H 0.844081 0.811910 0.506665 0.034 Uiso 1 1 calc R U . . .
H23B H 0.755364 0.848316 0.565373 0.034 Uiso 1 1 calc R U . . .
C24 C 0.8501(3) 0.7611(3) 0.6083(2) 0.0299(7) Uani 1 1 d . . . . .
H24A H 0.793787 0.747026 0.639278 0.036 Uiso 1 1 calc R U . . .
H24B H 0.924573 0.818553 0.662929 0.036 Uiso 1 1 calc R U . . .
C25 C 0.8890(3) 0.6670(3) 0.5574(2) 0.0263(7) Uani 1 1 d . . . . .
H25A H 0.925901 0.646691 0.607678 0.032 Uiso 1 1 calc R U . . .
H25B H 0.953366 0.684081 0.534136 0.032 Uiso 1 1 calc R U . . .
C26 C 0.7789(3) 0.5773(3) 0.4667(2) 0.0236(6) Uani 1 1 d . . . . .
H26A H 0.718542 0.554854 0.490721 0.028 Uiso 1 1 calc R U . . .
H26B H 0.808726 0.519516 0.433290 0.028 Uiso 1 1 calc R U . . .
C27 C 0.6446(3) 0.3981(2) 0.2378(2) 0.0191(6) Uani 1 1 d . . . . .
H27 H 0.669414 0.394407 0.301495 0.023 Uiso 1 1 calc R U . . .
C28 C 0.7627(3) 0.4134(3) 0.2167(3) 0.0243(6) Uani 1 1 d . . . . .
H28A H 0.741883 0.415012 0.152629 0.029 Uiso 1 1 calc R U . . .
H28B H 0.824305 0.479542 0.272120 0.029 Uiso 1 1 calc R U . . .
C29 C 0.8190(3) 0.3280(3) 0.2086(3) 0.0356(8) Uani 1 1 d . . . . .
H29A H 0.892594 0.337942 0.192207 0.043 Uiso 1 1 calc R U . . .
H29B H 0.846795 0.330432 0.274730 0.043 Uiso 1 1 calc R U . . .
C30 C 0.7253(4) 0.2243(3) 0.1270(3) 0.0338(8) Uani 1 1 d . . . . .
H30A H 0.762161 0.170172 0.126987 0.041 Uiso 1 1 calc R U . . .
H30B H 0.705286 0.218666 0.059724 0.041 Uiso 1 1 calc R U . . .
C31 C 0.6056(3) 0.2092(3) 0.1456(3) 0.0269(7) Uani 1 1 d . . . . .
H31A H 0.544152 0.143496 0.089050 0.032 Uiso 1 1 calc R U . . .
H31B H 0.623975 0.206445 0.208942 0.032 Uiso 1 1 calc R U . . .
C32 C 0.5502(3) 0.2954(2) 0.1539(2) 0.0228(6) Uani 1 1 d . . . . .
H32A H 0.524956 0.294519 0.088487 0.027 Uiso 1 1 calc R U . . .
H32B H 0.475239 0.285152 0.168567 0.027 Uiso 1 1 calc R U . . .
C33 C 0.7258(3) 0.6785(2) 0.2352(2) 0.0216(6) Uani 1 1 d . . . . .
C34 C 0.7169(3) 0.7755(3) 0.2846(2) 0.0255(7) Uani 1 1 d . . . . .
H34 H 0.639375 0.783938 0.286149 0.031 Uiso 1 1 calc R U . . .
C35 C 0.8211(3) 0.8612(3) 0.3323(3) 0.0321(8) Uani 1 1 d . . . . .
H35 H 0.812889 0.926913 0.366311 0.039 Uiso 1 1 calc R U . . .
C36 C 0.9345(3) 0.8528(3) 0.3313(3) 0.0359(8) Uani 1 1 d . . . . .
C37 C 0.9448(3) 0.7556(3) 0.2817(3) 0.0334(8) Uani 1 1 d . . . . .
H37 H 1.022653 0.747997 0.280073 0.040 Uiso 1 1 calc R U . . .
C38 C 0.8418(3) 0.6691(3) 0.2343(3) 0.0264(7) Uani 1 1 d . . . . .
H38 H 0.850491 0.603435 0.201285 0.032 Uiso 1 1 calc R U . . .
C39 C 1.0472(4) 0.9460(4) 0.3804(4) 0.0504(11) Uani 1 1 d . . . . .
H39A H 1.070769 0.949965 0.327825 0.076 Uiso 1 1 calc R U . . .
H39B H 1.116689 0.940439 0.427509 0.076 Uiso 1 1 calc R U . . .
H39C H 1.026764 1.007461 0.417601 0.076 Uiso 1 1 calc R U . . .
O1_1 O 0.6517(6) 1.0102(6) 0.2607(4) 0.130(2) Uani 1 1 d D . . . .
C1_1 C 0.5972(6) 0.9224(7) 0.1561(5) 0.091(2) Uani 1 1 d D . . . .
H1A_1 H 0.595339 0.857889 0.156564 0.109 Uiso 1 1 calc R U . . .
H1B_1 H 0.511434 0.918698 0.119779 0.109 Uiso 1 1 calc R U . . .
C2_1 C 0.6774(5) 0.9407(4) 0.1086(4) 0.0586(13) Uani 1 1 d D . . . .
H2A_1 H 0.647354 0.978829 0.074797 0.070 Uiso 1 1 calc R U . . .
H2B_1 H 0.679944 0.875505 0.057387 0.070 Uiso 1 1 calc R U . . .
C3_1 C 0.8042(5) 1.0021(4) 0.1924(4) 0.0582(12) Uani 1 1 d D . . . .
H3A_1 H 0.848750 0.957982 0.209122 0.070 Uiso 1 1 calc R U . . .
H3B_1 H 0.855201 1.042114 0.174108 0.070 Uiso 1 1 calc R U . . .
C4_1 C 0.7744(8) 1.0676(5) 0.2754(5) 0.098(2) Uani 1 1 d D . . . .
H4A_1 H 0.770379 1.131342 0.274679 0.118 Uiso 1 1 calc R U . . .
H4B_1 H 0.838469 1.085179 0.341131 0.118 Uiso 1 1 calc R U . . .
O1_3 O 0.5464(12) 0.9452(10) 0.4671(13) 0.115(5) Uani 0.5 1 d D . P A -1
C1_3 C 0.5931(14) 1.0593(12) 0.5061(18) 0.095(7) Uani 0.5 1 d D . P A -1
H1A_3 H 0.668610 1.091285 0.569412 0.114 Uiso 0.5 1 calc R U P A -1
H1B_3 H 0.615991 1.069584 0.455288 0.114 Uiso 0.5 1 calc R U P A -1
C2_3 C 0.5003(8) 1.1089(5) 0.5256(7) 0.0397(19) Uani 0.5 1 d D . P A -1
H2A_3 H 0.454426 1.117391 0.468268 0.048 Uiso 0.5 1 calc R U P A -1
H2B_3 H 0.537790 1.176025 0.588624 0.048 Uiso 0.5 1 calc R U P A -1
C3_3 C 0.4210(11) 1.0361(7) 0.5359(9) 0.040(2) Uani 0.5 1 d D . P A -1
H3A_3 H 0.336765 1.043497 0.521593 0.049 Uiso 0.5 1 calc R U P A -1
H3B_3 H 0.455746 1.047774 0.605759 0.049 Uiso 0.5 1 calc R U P A -1
C4_3 C 0.4151(12) 0.9319(7) 0.4616(10) 0.055(3) Uani 0.5 1 d D . P A -1
H4A_3 H 0.355560 0.909628 0.392444 0.065 Uiso 0.5 1 calc R U P A -1
H4B_3 H 0.390622 0.881719 0.481438 0.065 Uiso 0.5 1 calc R U P A -1

loop_
_atom_site_aniso_label
_atom_site_aniso_U_11
_atom_site_aniso_U_22
_atom_site_aniso_U_33
_atom_site_aniso_U_23
_atom_site_aniso_U_13
_atom_site_aniso_U_12
Pd1 0.01218(12) 0.02312(12) 0.01385(12) 0.01135(9) 0.00504(8) 0.00316(8)
Br1 0.02094(16) 0.02763(17) 0.01655(15) 0.01362(13) 0.00673(12) 0.00232(12)
P1 0.0125(3) 0.0215(3) 0.0169(3) 0.0101(3) 0.0073(3) 0.0040(3)
P2 0.0119(3) 0.0206(3) 0.0135(3) 0.0097(3) 0.0053(3) 0.0037(3)
C1 0.0144(13) 0.0280(15) 0.0194(13) 0.0147(12) 0.0092(11) 0.0071(11)
C2 0.0198(15) 0.0423(19) 0.0305(17) 0.0272(15) 0.0144(13) 0.0122(13)
C3 0.0129(13) 0.0240(14) 0.0194(14) 0.0089(12) 0.0072(11) 0.0038(11)
C4 0.0234(15) 0.0278(16) 0.0219(15) 0.0107(13) 0.0126(12) 0.0070(13)
C5 0.0268(17) 0.0308(17) 0.0238(16) 0.0050(14) 0.0104(14) 0.0056(14)
C6 0.040(2) 0.0222(16) 0.0361(19) 0.0072(14) 0.0198(16) 0.0043(14)
C7 0.040(2) 0.0251(17) 0.0368(19) 0.0093(15) 0.0226(17) -0.0010(15)
C8 0.0310(17) 0.0249(16) 0.0276(16) 0.0117(13) 0.0155(14) 0.0037(13)
C9 0.0162(14) 0.0238(14) 0.0193(14) 0.0103(12) 0.0095(11) 0.0052(11)
C10 0.0160(14) 0.0281(15) 0.0229(15) 0.0109(13) 0.0099(12) 0.0070(12)
C11 0.0182(15) 0.0288(16) 0.0248(15) 0.0088(13) 0.0112(12) 0.0056(12)
C12 0.0215(16) 0.0277(16) 0.0280(16) 0.0052(14) 0.0141(13) 0.0052(13)
C13 0.0211(15) 0.0299(16) 0.0206(15) 0.0071(13) 0.0082(12) 0.0027(13)
C14 0.0143(14) 0.0291(16) 0.0213(14) 0.0093(13) 0.0081(12) 0.0032(12)
C15 0.0154(13) 0.0266(15) 0.0196(14) 0.0144(12) 0.0079(11) 0.0064(11)
C16 0.0174(15) 0.0326(17) 0.0240(15) 0.0165(13) 0.0054(12) 0.0057(12)
C17 0.0212(16) 0.045(2) 0.0299(17) 0.0263(16) 0.0051(13) 0.0072(14)
C18 0.0275(18) 0.043(2) 0.043(2) 0.0334(18) 0.0104(16) 0.0086(15)
C19 0.0281(17) 0.0328(17) 0.0365(18) 0.0247(15) 0.0132(15) 0.0058(14)
C20 0.0179(14) 0.0279(16) 0.0237(15) 0.0147(13) 0.0075(12) 0.0059(12)
C21 0.0139(13) 0.0268(15) 0.0179(13) 0.0107(12) 0.0075(11) 0.0030(11)
C22 0.0187(14) 0.0225(14) 0.0191(14) 0.0090(12) 0.0067(12) 0.0027(12)
C23 0.0245(16) 0.0253(16) 0.0240(15) 0.0088(13) 0.0063(13) -0.0015(13)
C24 0.0217(16) 0.0355(18) 0.0185(14) 0.0069(13) 0.0051(12) -0.0014(13)
C25 0.0147(14) 0.0420(19) 0.0200(14) 0.0160(14) 0.0046(12) 0.0057(13)
C26 0.0203(15) 0.0307(16) 0.0174(14) 0.0126(13) 0.0045(12) 0.0056(13)
C27 0.0154(13) 0.0254(15) 0.0169(13) 0.0112(12) 0.0069(11) 0.0045(11)
C28 0.0193(15) 0.0264(15) 0.0316(16) 0.0149(13) 0.0152(13) 0.0071(12)
C29 0.0223(17) 0.0373(19) 0.056(2) 0.0250(18) 0.0213(17) 0.0140(15)
C30 0.037(2) 0.0289(17) 0.047(2) 0.0207(16) 0.0265(17) 0.0162(15)
C31 0.0262(16) 0.0266(16) 0.0317(17) 0.0180(14) 0.0111(14) 0.0079(13)
C32 0.0193(14) 0.0242(15) 0.0225(14) 0.0122(13) 0.0052(12) 0.0056(12)
C33 0.0179(14) 0.0292(15) 0.0176(13) 0.0163(12) 0.0036(11) -0.0014(12)
C34 0.0216(15) 0.0302(16) 0.0251(15) 0.0173(14) 0.0062(13) 0.0042(13)
C35 0.0325(19) 0.0297(17) 0.0321(18) 0.0192(15) 0.0075(15) 0.0030(14)
C36 0.0256(18) 0.0368(19) 0.0375(19) 0.0236(17) 0.0021(15) -0.0072(15)
C37 0.0171(15) 0.045(2) 0.042(2) 0.0289(18) 0.0086(14) 0.0024(14)
C38 0.0196(15) 0.0343(17) 0.0305(16) 0.0214(14) 0.0095(13) 0.0058(13)
C39 0.031(2) 0.045(2) 0.062(3) 0.029(2) 0.008(2) -0.0108(18)
O1_1 0.137(4) 0.238(7) 0.083(3) 0.087(3) 0.081(3) 0.146(4)
C1_1 0.052(3) 0.174(6) 0.092(3) 0.090(3) 0.042(3) 0.052(4)
C2_1 0.047(2) 0.063(3) 0.047(2) 0.015(2) 0.0202(18) 0.006(2)
C3_1 0.057(3) 0.040(2) 0.056(2) 0.019(2) 0.0095(19) 0.0023(19)
C4_1 0.142(4) 0.088(4) 0.051(3) 0.026(3) 0.013(3) 0.083(4)
O1_3 0.082(7) 0.087(7) 0.139(12) 0.023(8) 0.046(7) 0.033(6)
C1_3 0.049(6) 0.088(7) 0.127(18) 0.033(8) 0.035(8) 0.035(5)
C2_3 0.033(4) 0.015(3) 0.069(5) 0.022(3) 0.018(4) 0.000(3)
C3_3 0.055(5) 0.016(3) 0.041(4) 0.008(3) 0.024(4) -0.004(3)
C4_3 0.064(6) 0.023(3) 0.040(5) -0.002(3) 0.006(4) 0.006(4)

_geom_special_details            
;
 All esds (except the esd in the dihedral angle between two l.s. planes)
 are estimated using the full covariance matrix.  The cell esds are taken
 into account individually in the estimation of esds in distances, angles
 and torsion angles; correlations between esds in cell parameters are only
 used when they are defined by crystal symmetry.  An approximate (isotropic)
 treatment of cell esds is used for estimating esds involving l.s. planes.
;

loop_
_geom_bond_atom_site_label_1
_geom_bond_atom_site_label_2
_geom_bond_distance
_geom_bond_site_symmetry_2
_geom_bond_publ_flag
Pd1 C33 1.999(3) . ?
Pd1 P2 2.3038(7) . ?
Pd1 Br1 2.5229(4) . ?
Pd1 Br1 2.5609(4) 2_665 ?
P1 C1 1.717(3) . ?
P1 C15 1.841(3) . ?
P1 C9 1.860(3) . ?
P1 C3 1.867(3) . ?
P2 C1 1.763(3) . ?
P2 C27 1.858(3) . ?
P2 C21 1.887(3) . ?
C1 C2 1.541(4) . ?
C3 C4 1.534(4) . ?
C3 C8 1.541(5) . ?
C4 C5 1.534(5) . ?
C5 C6 1.511(6) . ?
C6 C7 1.537(5) . ?
C7 C8 1.538(5) . ?
C9 C14 1.540(4) . ?
C9 C10 1.542(4) . ?
C10 C11 1.537(4) . ?
C11 C12 1.535(4) . ?
C12 C13 1.525(5) . ?
C13 C14 1.528(4) . ?
C15 C20 1.536(4) . ?
C15 C16 1.546(4) . ?
C16 C17 1.537(5) . ?
C17 C18 1.519(5) . ?
C18 C19 1.526(5) . ?
C19 C20 1.536(4) . ?
C21 C22 1.517(4) . ?
C21 C26 1.540(4) . ?
C22 C23 1.535(4) . ?
C23 C24 1.514(5) . ?
C24 C25 1.529(5) . ?
C25 C26 1.535(4) . ?
C27 C32 1.525(4) . ?
C27 C28 1.541(4) . ?
C28 C29 1.524(5) . ?
C29 C30 1.523(5) . ?
C30 C31 1.536(5) . ?
C31 C32 1.529(4) . ?
C33 C34 1.384(5) . ?
C33 C38 1.404(5) . ?
C34 C35 1.399(5) . ?
C35 C36 1.369(6) . ?
C36 C37 1.395(6) . ?
C36 C39 1.524(5) . ?
C37 C38 1.399(5) . ?
O1_1 C1_1 1.480(9) . ?
O1_1 C4_1 1.484(10) . ?
C1_1 C2_1 1.442(7) . ?
C2_1 C3_1 1.505(7) . ?
C3_1 C4_1 1.449(8) . ?
O1_3 C4_3 1.510(13) . ?
O1_3 C1_3 1.530(14) . ?
C1_3 C2_3 1.450(12) . ?
C2_3 C3_3 1.453(9) . ?
C3_3 C4_3 1.495(10) . ?

loop_
_geom_angle_atom_site_label_1
_geom_angle_atom_site_label_2
_geom_angle_atom_site_label_3
_geom_angle
_geom_angle_site_symmetry_1
_geom_angle_site_symmetry_3
_geom_angle_publ_flag
C33 Pd1 P2 93.86(8) . . ?
C33 Pd1 Br1 83.56(8) . . ?
P2 Pd1 Br1 174.78(2) . . ?
C33 Pd1 Br1 162.50(9) . 2_665 ?
P2 Pd1 Br1 99.63(2) . 2_665 ?
Br1 Pd1 Br1 83.809(12) . 2_665 ?
Pd1 Br1 Pd1 96.193(13) . 2_665 ?
C1 P1 C15 113.14(14) . . ?
C1 P1 C9 109.47(14) . . ?
C15 P1 C9 111.36(14) . . ?
C1 P1 C3 115.53(15) . . ?
C15 P1 C3 105.05(14) . . ?
C9 P1 C3 101.71(13) . . ?
C1 P2 C27 105.97(14) . . ?
C1 P2 C21 109.07(14) . . ?
C27 P2 C21 100.10(14) . . ?
C1 P2 Pd1 120.20(10) . . ?
C27 P2 Pd1 108.75(10) . . ?
C21 P2 Pd1 110.76(10) . . ?
C2 C1 P1 113.9(2) . . ?
C2 C1 P2 114.5(2) . . ?
P1 C1 P2 131.54(18) . . ?
C4 C3 C8 109.4(3) . . ?
C4 C3 P1 111.5(2) . . ?
C8 C3 P1 113.8(2) . . ?
C3 C4 C5 111.4(3) . . ?
C6 C5 C4 111.1(3) . . ?
C5 C6 C7 110.2(3) . . ?
C6 C7 C8 111.6(3) . . ?
C7 C8 C3 111.1(3) . . ?
C14 C9 C10 111.1(3) . . ?
C14 C9 P1 113.2(2) . . ?
C10 C9 P1 115.0(2) . . ?
C11 C10 C9 110.5(3) . . ?
C12 C11 C10 111.1(3) . . ?
C13 C12 C11 110.9(3) . . ?
C12 C13 C14 111.7(3) . . ?
C13 C14 C9 111.3(3) . . ?
C20 C15 C16 109.4(3) . . ?
C20 C15 P1 113.1(2) . . ?
C16 C15 P1 115.9(2) . . ?
C17 C16 C15 109.6(3) . . ?
C18 C17 C16 110.3(3) . . ?
C17 C18 C19 111.2(3) . . ?
C18 C19 C20 110.6(3) . . ?
C19 C20 C15 110.9(3) . . ?
C22 C21 C26 109.0(2) . . ?
C22 C21 P2 111.1(2) . . ?
C26 C21 P2 120.1(2) . . ?
C21 C22 C23 111.8(3) . . ?
C24 C23 C22 110.3(3) . . ?
C23 C24 C25 110.9(3) . . ?
C24 C25 C26 112.0(3) . . ?
C25 C26 C21 110.6(3) . . ?
C32 C27 C28 109.8(3) . . ?
C32 C27 P2 115.5(2) . . ?
C28 C27 P2 111.3(2) . . ?
C29 C28 C27 110.9(3) . . ?
C30 C29 C28 111.2(3) . . ?
C29 C30 C31 111.0(3) . . ?
C32 C31 C30 111.3(3) . . ?
C27 C32 C31 110.6(3) . . ?
C34 C33 C38 118.0(3) . . ?
C34 C33 Pd1 124.8(2) . . ?
C38 C33 Pd1 115.9(3) . . ?
C33 C34 C35 120.7(3) . . ?
C36 C35 C34 121.7(4) . . ?
C35 C36 C37 118.3(3) . . ?
C35 C36 C39 121.9(4) . . ?
C37 C36 C39 119.8(4) . . ?
C36 C37 C38 120.7(3) . . ?
C37 C38 C33 120.6(3) . . ?
C1_1 O1_1 C4_1 106.8(4) . . ?
C2_1 C1_1 O1_1 105.0(6) . . ?
C1_1 C2_1 C3_1 106.2(5) . . ?
C4_1 C3_1 C2_1 102.0(5) . . ?
C3_1 C4_1 O1_1 106.8(5) . . ?
C4_3 O1_3 C1_3 101.4(9) . . ?
C2_3 C1_3 O1_3 112.1(10) . . ?
C1_3 C2_3 C3_3 100.8(10) . . ?
C2_3 C3_3 C4_3 107.6(9) . . ?
C3_3 C4_3 O1_3 103.1(8) . . ?

_refine_diff_density_max         1.270
_refine_diff_density_min         -1.139
_refine_diff_density_rms         0.106

_shelx_res_file                  
;
TITL IR-022_a.res in P-1
    IR-022_a_sq.res
    created by SHELXL-2018/3 at 20:08:06 on 12-Jul-2022
REM Old TITL IR-022 in P-1
REM SHELXT solution in P-1: R1 0.108, Rweak 0.006, Alpha 0.049
REM <I/s>   0.000 for    0 systematic absences,  Orientation as input
REM Formula found by SHELXT:  C51 P2 Br Pd
CELL  1.54184  11.8295  15.3397  15.9371  115.760  106.946   97.999
ZERR    2.000   0.0003   0.0006   0.0006    0.005    0.004    0.003
LATT  1
SFAC C H O P BR PD
UNIT 90 154 3 4 2 2
LIST 6 ! automatically inserted. Change 6 to 4 for CHECKCIF!!
L.S. 5 0   45
BOND
ACTA
TEMP -173
FMAP 2
PLAN 40
RIGU_THF 0.001 O1 C1 > C4
SIMU_THF 0.005 0.005 0.8 O1 C1 > C4
SAME_THF O1 C1 C2 C3 C4
SAME_THF O1 C4 C3 C2 C1
ABIN
WGHT    0.068900    4.883800
FVAR       0.38354
PD1   6    0.580965    0.552094    0.141043    11.00000    0.01218    0.02312 =
         0.01385    0.01135    0.00504    0.00316
BR1   5    0.571994    0.613463    0.016519    11.00000    0.02094    0.02763 =
         0.01655    0.01362    0.00673    0.00232
P1    4    0.305002    0.489308    0.234926    11.00000    0.01252    0.02151 =
         0.01695    0.01013    0.00728    0.00400
P2    4    0.586249    0.509599    0.263836    11.00000    0.01194    0.02058 =
         0.01352    0.00967    0.00533    0.00369
C1    1    0.449809    0.479425    0.282746    11.00000    0.01442    0.02799 =
         0.01942    0.01474    0.00921    0.00715
C2    1    0.462441    0.437509    0.355936    11.00000    0.01976    0.04227 =
         0.03048    0.02717    0.01441    0.01216
AFIX 137
H2A   2    0.385442    0.428423    0.367034    11.00000   -1.50000
H2B   2    0.531826    0.485584    0.420797    11.00000   -1.50000
H2C   2    0.478093    0.371855    0.326535    11.00000   -1.50000
AFIX   0
C3    1    0.178072    0.366121    0.144341    11.00000    0.01288    0.02401 =
         0.01943    0.00893    0.00724    0.00384
AFIX  13
H3    2    0.099009    0.382630    0.124913    11.00000   -1.20000
AFIX   0
C4    1    0.198562    0.306805    0.046880    11.00000    0.02338    0.02782 =
         0.02193    0.01066    0.01261    0.00703
AFIX  23
H4A   2    0.276474    0.289313    0.063550    11.00000   -1.20000
H4AB  2    0.207528    0.350232    0.016498    11.00000   -1.20000
AFIX   0
C5    1    0.090021    0.208969   -0.030220    11.00000    0.02677    0.03077 =
         0.02378    0.00498    0.01036    0.00562
AFIX  23
H5A   2    0.012933    0.226619   -0.050098    11.00000   -1.20000
H5AB  2    0.106429    0.172148   -0.091820    11.00000   -1.20000
AFIX   0
C6    1    0.072195    0.140717    0.013488    11.00000    0.04035    0.02223 =
         0.03608    0.00723    0.01978    0.00433
AFIX  23
H6A   2    0.146313    0.117986    0.027826    11.00000   -1.20000
H6AB  2   -0.000635    0.079689   -0.036413    11.00000   -1.20000
AFIX   0
C7    1    0.052117    0.198124    0.111770    11.00000    0.03996    0.02509 =
         0.03678    0.00927    0.02256   -0.00096
AFIX  23
H7A   2    0.045329    0.153882    0.141582    11.00000   -1.20000
H7AB  2   -0.026872    0.214299    0.095840    11.00000   -1.20000
AFIX   0
C8    1    0.159364    0.297264    0.189552    11.00000    0.03103    0.02494 =
         0.02760    0.01173    0.01550    0.00367
AFIX  23
H8A   2    0.236889    0.280759    0.211172    11.00000   -1.20000
H8AB  2    0.141068    0.334085    0.250143    11.00000   -1.20000
AFIX   0
C9    1    0.250424    0.546619    0.339080    11.00000    0.01619    0.02383 =
         0.01930    0.01033    0.00951    0.00521
AFIX  13
H9    2    0.234140    0.493839    0.358607    11.00000   -1.20000
AFIX   0
C10   1    0.126311    0.568951    0.308720    11.00000    0.01601    0.02812 =
         0.02290    0.01088    0.00994    0.00700
AFIX  23
H10A  2    0.136593    0.621883    0.289419    11.00000   -1.20000
H10B  2    0.062262    0.506511    0.249250    11.00000   -1.20000
AFIX   0
C11   1    0.083585    0.605536    0.397118    11.00000    0.01822    0.02885 =
         0.02481    0.00883    0.01120    0.00563
AFIX  23
H11A  2    0.006012    0.622644    0.377438    11.00000   -1.20000
H11B  2    0.065676    0.550064    0.412016    11.00000   -1.20000
AFIX   0
C12   1    0.183454    0.699367    0.492572    11.00000    0.02147    0.02769 =
         0.02801    0.00519    0.01408    0.00519
AFIX  23
H12A  2    0.195733    0.756859    0.479691    11.00000   -1.20000
H12B  2    0.155281    0.719405    0.549104    11.00000   -1.20000
AFIX   0
C13   1    0.306273    0.677324    0.522499    11.00000    0.02110    0.02987 =
         0.02063    0.00705    0.00819    0.00273
AFIX  23
H13A  2    0.295963    0.624949    0.542508    11.00000   -1.20000
H13B  2    0.370115    0.739996    0.581820    11.00000   -1.20000
AFIX   0
C14   1    0.350458    0.640069    0.435618    11.00000    0.01428    0.02914 =
         0.02130    0.00928    0.00807    0.00324
AFIX  23
H14A  2    0.427066    0.622050    0.456135    11.00000   -1.20000
H14B  2    0.370613    0.695498    0.421099    11.00000   -1.20000
AFIX   0
C15   1    0.299487    0.560303    0.166514    11.00000    0.01539    0.02664 =
         0.01960    0.01437    0.00793    0.00635
AFIX  13
H15   2    0.351915    0.538148    0.126859    11.00000   -1.20000
AFIX   0
C16   1    0.170079    0.538365    0.088286    11.00000    0.01741    0.03263 =
         0.02395    0.01645    0.00543    0.00566
AFIX  23
H16A  2    0.131427    0.464042    0.042063    11.00000   -1.20000
H16B  2    0.115632    0.564180    0.123769    11.00000   -1.20000
AFIX   0
C17   1    0.183622    0.590628    0.026941    11.00000    0.02116    0.04535 =
         0.02986    0.02631    0.00515    0.00716
AFIX  23
H17A  2    0.235580    0.562859   -0.010451    11.00000   -1.20000
H17B  2    0.100783    0.576578   -0.023182    11.00000   -1.20000
AFIX   0
C18   1    0.243141    0.704763    0.097035    11.00000    0.02748    0.04291 =
         0.04304    0.03337    0.01044    0.00863
AFIX  23
H18A  2    0.188277    0.732985    0.130950    11.00000   -1.20000
H18B  2    0.252716    0.737226    0.056661    11.00000   -1.20000
AFIX   0
C19   1    0.370060    0.729482    0.177023    11.00000    0.02810    0.03277 =
         0.03647    0.02470    0.01319    0.00581
AFIX  23
H19A  2    0.404814    0.803958    0.223759    11.00000   -1.20000
H19B  2    0.427541    0.707245    0.143606    11.00000   -1.20000
AFIX   0
C20   1    0.358995    0.675752    0.237480    11.00000    0.01785    0.02794 =
         0.02373    0.01468    0.00747    0.00587
AFIX  23
H20A  2    0.307743    0.702713    0.275924    11.00000   -1.20000
H20B  2    0.442575    0.689974    0.286741    11.00000   -1.20000
AFIX   0
C21   1    0.714295    0.608181    0.389722    11.00000    0.01387    0.02685 =
         0.01788    0.01065    0.00751    0.00299
AFIX  13
H21   2    0.781437    0.634006    0.372367    11.00000   -1.20000
AFIX   0
C22   1    0.674290    0.699802    0.442934    11.00000    0.01869    0.02254 =
         0.01913    0.00902    0.00670    0.00273
AFIX  23
H22A  2    0.613224    0.681022    0.468228    11.00000   -1.20000
H22B  2    0.633042    0.720047    0.393736    11.00000   -1.20000
AFIX   0
C23   1    0.784950    0.790323    0.532073    11.00000    0.02448    0.02527 =
         0.02396    0.00882    0.00632   -0.00154
AFIX  23
H23A  2    0.844081    0.811910    0.506665    11.00000   -1.20000
H23B  2    0.755364    0.848316    0.565373    11.00000   -1.20000
AFIX   0
C24   1    0.850142    0.761123    0.608275    11.00000    0.02169    0.03546 =
         0.01846    0.00692    0.00506   -0.00137
AFIX  23
H24A  2    0.793787    0.747026    0.639278    11.00000   -1.20000
H24B  2    0.924573    0.818553    0.662929    11.00000   -1.20000
AFIX   0
C25   1    0.888990    0.667005    0.557426    11.00000    0.01467    0.04204 =
         0.01996    0.01598    0.00459    0.00574
AFIX  23
H25A  2    0.925901    0.646691    0.607678    11.00000   -1.20000
H25B  2    0.953366    0.684081    0.534136    11.00000   -1.20000
AFIX   0
C26   1    0.778870    0.577289    0.466684    11.00000    0.02025    0.03071 =
         0.01736    0.01265    0.00451    0.00563
AFIX  23
H26A  2    0.718542    0.554854    0.490721    11.00000   -1.20000
H26B  2    0.808726    0.519516    0.433290    11.00000   -1.20000
AFIX   0
C27   1    0.644555    0.398086    0.237817    11.00000    0.01543    0.02538 =
         0.01693    0.01115    0.00687    0.00453
AFIX  13
H27   2    0.669414    0.394407    0.301495    11.00000   -1.20000
AFIX   0
C28   1    0.762710    0.413436    0.216689    11.00000    0.01932    0.02640 =
         0.03158    0.01489    0.01523    0.00708
AFIX  23
H28A  2    0.741883    0.415012    0.152629    11.00000   -1.20000
H28B  2    0.824305    0.479542    0.272120    11.00000   -1.20000
AFIX   0
C29   1    0.818997    0.327997    0.208616    11.00000    0.02232    0.03725 =
         0.05561    0.02496    0.02130    0.01405
AFIX  23
H29A  2    0.892594    0.337942    0.192207    11.00000   -1.20000
H29B  2    0.846795    0.330432    0.274730    11.00000   -1.20000
AFIX   0
C30   1    0.725285    0.224299    0.127038    11.00000    0.03747    0.02894 =
         0.04670    0.02065    0.02649    0.01619
AFIX  23
H30A  2    0.762161    0.170172    0.126987    11.00000   -1.20000
H30B  2    0.705286    0.218666    0.059724    11.00000   -1.20000
AFIX   0
C31   1    0.605582    0.209160    0.145570    11.00000    0.02624    0.02658 =
         0.03172    0.01800    0.01111    0.00792
AFIX  23
H31A  2    0.544152    0.143496    0.089050    11.00000   -1.20000
H31B  2    0.623975    0.206445    0.208942    11.00000   -1.20000
AFIX   0
C32   1    0.550189    0.295408    0.153864    11.00000    0.01927    0.02424 =
         0.02254    0.01217    0.00516    0.00555
AFIX  23
H32A  2    0.524956    0.294519    0.088487    11.00000   -1.20000
H32B  2    0.475239    0.285152    0.168567    11.00000   -1.20000
AFIX   0
C33   1    0.725754    0.678526    0.235214    11.00000    0.01787    0.02919 =
         0.01758    0.01635    0.00357   -0.00136
C34   1    0.716929    0.775484    0.284616    11.00000    0.02157    0.03021 =
         0.02512    0.01728    0.00618    0.00420
AFIX  43
H34   2    0.639375    0.783938    0.286149    11.00000   -1.20000
AFIX   0
C35   1    0.821076    0.861181    0.332323    11.00000    0.03253    0.02969 =
         0.03214    0.01919    0.00751    0.00297
AFIX  43
H35   2    0.812889    0.926913    0.366311    11.00000   -1.20000
AFIX   0
C36   1    0.934461    0.852792    0.331309    11.00000    0.02562    0.03681 =
         0.03746    0.02358    0.00214   -0.00720
C37   1    0.944843    0.755570    0.281705    11.00000    0.01709    0.04523 =
         0.04166    0.02886    0.00863    0.00239
AFIX  43
H37   2    1.022653    0.747997    0.280073    11.00000   -1.20000
AFIX   0
C38   1    0.841816    0.669131    0.234349    11.00000    0.01956    0.03425 =
         0.03048    0.02138    0.00947    0.00585
AFIX  43
H38   2    0.850491    0.603435    0.201285    11.00000   -1.20000
AFIX   0
C39   1    1.047240    0.945985    0.380448    11.00000    0.03122    0.04461 =
         0.06211    0.02900    0.00797   -0.01076
AFIX 137
H39A  2    1.070769    0.949965    0.327825    11.00000   -1.50000
H39B  2    1.116689    0.940439    0.427509    11.00000   -1.50000
H39C  2    1.026764    1.007461    0.417601    11.00000   -1.50000
AFIX   0
RESI 1 THF
O1    3    0.651738    1.010192    0.260737    11.00000    0.13669    0.23847 =
         0.08283    0.08719    0.08128    0.14588
C1    1    0.597172    0.922381    0.156072    11.00000    0.05235    0.17421 =
         0.09199    0.08974    0.04218    0.05232
AFIX  23
H1A   2    0.595339    0.857889    0.156564    11.00000   -1.20000
H1B   2    0.511434    0.918698    0.119779    11.00000   -1.20000
AFIX   0
C2    1    0.677401    0.940669    0.108624    11.00000    0.04741    0.06275 =
         0.04710    0.01473    0.02019    0.00588
AFIX  23
H2A   2    0.647354    0.978829    0.074797    11.00000   -1.20000
H2B   2    0.679944    0.875505    0.057387    11.00000   -1.20000
AFIX   0
C3    1    0.804231    1.002067    0.192364    11.00000    0.05723    0.04048 =
         0.05621    0.01919    0.00948    0.00229
AFIX  23
H3A   2    0.848750    0.957982    0.209122    11.00000   -1.20000
H3B   2    0.855201    1.042114    0.174108    11.00000   -1.20000
AFIX   0
C4    1    0.774375    1.067612    0.275379    11.00000    0.14184    0.08760 =
         0.05108    0.02583    0.01315    0.08270
AFIX  23
H4A   2    0.770379    1.131342    0.274679    11.00000   -1.20000
H4B   2    0.838469    1.085179    0.341131    11.00000   -1.20000
AFIX   0
RESI 0
RESI 3 THF
PART -1 10.5
O1    3    0.546448    0.945238    0.467102    10.50000    0.08248    0.08665 =
         0.13855    0.02273    0.04642    0.03276
C1    1    0.593054    1.059349    0.506078    10.50000    0.04854    0.08845 =
         0.12724    0.03345    0.03461    0.03452
AFIX  23
H1A   2    0.668610    1.091285    0.569412    10.50000   -1.20000
H1B   2    0.615991    1.069584    0.455288    10.50000   -1.20000
AFIX   0
C2    1    0.500317    1.108906    0.525589    10.50000    0.03307    0.01458 =
         0.06858    0.02232    0.01760    0.00004
AFIX  23
H2A   2    0.454426    1.117391    0.468268    10.50000   -1.20000
H2B   2    0.537790    1.176025    0.588624    10.50000   -1.20000
AFIX   0
C3    1    0.421020    1.036069    0.535884    10.50000    0.05486    0.01614 =
         0.04145    0.00841    0.02401   -0.00430
AFIX  23
H3A   2    0.336765    1.043497    0.521593    10.50000   -1.20000
H3B   2    0.455746    1.047774    0.605759    10.50000   -1.20000
AFIX   0
C4    1    0.415095    0.931917    0.461580    10.50000    0.06384    0.02316 =
         0.04041   -0.00210    0.00572    0.00580
AFIX  23
H4A   2    0.355560    0.909628    0.392444    10.50000   -1.20000
H4B   2    0.390622    0.881719    0.481438    10.50000   -1.20000
PART 0
RESI 0
REM #####
AFIX   0
HKLF 4


REM  IR-022_a.res in P-1
REM wR2 = 0.1191, GooF = S = 1.047, Restrained GooF = 1.059 for all data
REM R1 = 0.0420 for 9127 Fo > 4sig(Fo) and 0.0437 for all 9641 data
REM 480 parameters refined using 86 restraints

END

WGHT      0.0689      4.8838

REM Highest difference peak  1.270,  deepest hole -1.139,  1-sigma level  0.106
Q1    1   0.5988  0.9560  0.2398  11.00000  0.05    1.27
Q2    1   0.6390  0.5550  0.1854  11.00000  0.05    1.22
Q3    1   0.6243  0.6086  0.0613  11.00000  0.05    0.99
Q4    1   0.7740  1.0365  0.2338  11.00000  0.05    0.81
Q5    1   0.5570  0.5381 -0.0073  11.00000  0.05    0.70
Q6    1   0.5642  0.4776  0.1076  11.00000  0.05    0.65
Q7    1   0.7013  0.8921  0.1240  11.00000  0.05    0.65
Q8    1   0.0369  0.1922 -0.0872  11.00000  0.05    0.63
Q9    1   0.6166  0.6313  0.1727  11.00000  0.05    0.62
Q10   1   0.7787  1.0628  0.3411  11.00000  0.05    0.61
Q11   1   0.4784  0.5828  0.1532  11.00000  0.05    0.59
Q12   1   0.0196  0.1292 -0.0411  11.00000  0.05    0.56
Q13   1   0.5344  0.5405  0.0251  11.00000  0.05    0.54
Q14   1   0.6028  0.6881  0.0519  11.00000  0.05    0.53
Q15   1   0.1275  0.2997  0.0020  11.00000  0.05    0.51
Q16   1   0.2604  0.4301  0.1885  11.00000  0.05    0.48
Q17   1   0.5150  1.0915  0.4801  11.00000  0.05    0.47
Q18   1   0.6795  1.0122  0.3190  11.00000  0.05    0.45
Q19   1   0.5856  0.3444  0.1927  11.00000  0.05    0.42
Q20   1   0.0111  0.1614  0.0380  11.00000  0.05    0.40
Q21   1   0.4802  0.5384 -0.0525  11.00000  0.05    0.40
Q22   1   0.7754  0.6721  0.2639  11.00000  0.05    0.40
Q23   1   0.3404  0.6208  0.2003  11.00000  0.05    0.40
Q24   1   0.2388  0.5501  0.1239  11.00000  0.05    0.39
Q25   1   0.6080  0.9647  0.1480  11.00000  0.05    0.38
Q26   1   0.6388  0.5797  0.3035  11.00000  0.05    0.38
Q27   1   0.7621  0.5267  0.1608  11.00000  0.05    0.37
Q28   1   0.7381  0.6002  0.4440  11.00000  0.05    0.37
Q29   1   0.9854  0.8462  0.3584  11.00000  0.05    0.37
Q30   1   0.1264  0.3604  0.0963  11.00000  0.05    0.37
Q31   1   0.6842  0.8404  0.1377  11.00000  0.05    0.36
Q32   1   0.4402  0.7177  0.2149  11.00000  0.05    0.36
Q33   1   0.3745  1.0786  0.5097  11.00000  0.05    0.36
Q34   1   0.6760  0.6318  0.2028  11.00000  0.05    0.35
Q35   1   0.1100  0.2651  0.1261  11.00000  0.05    0.35
Q36   1   0.4589  0.6474  0.1250  11.00000  0.05    0.34
Q37   1   0.9428  0.8137  0.2888  11.00000  0.05    0.34
Q38   1   0.4609  0.8163  0.1113  11.00000  0.05    0.34
Q39   1   0.6862  0.9724  0.2819  11.00000  0.05    0.34
Q40   1   0.5759  0.3791  0.1822  11.00000  0.05    0.34
;
_shelx_res_checksum              23158

_shelx_hkl_file                  
;
   0   0  -2  660.30   10.46
   0   0  -3 1094.84   17.28
   0   0  -4  314.32    6.19
   0   0  -5   16.93    1.95
   0   0  -5   14.68    2.26
   0   0  -6  372.10    6.51
   0   0  -6  360.73    8.43
   0   0  -6  358.82    7.79
   0   0  -7 1625.58   27.16
   0   0  -7 1614.75   27.97
   0   0  -8 1527.09   27.32
   0   0  -9   92.28    3.61
   0   0  -9   88.87    3.23
   0   0  -9   93.23    3.48
   0   0 -10  367.06    7.56
   0   0 -10  381.94    8.49
   0   0 -10  376.64    8.17
   0   0 -11  150.00    4.44
   0   0 -11  149.08    5.11
   0   0 -11  144.58    4.50
   0   0 -11  156.54    5.47
   0   0 -11  157.42    4.99
   0   0 -11  153.57    3.90
   0   0 -12    2.17    2.30
   0   0 -12    3.14    2.15
   0   0 -12    3.11    1.65
   0   0 -12    3.92    1.92
   0   0 -12    3.90    2.41
   0   0 -12    1.23    2.71
   0   0 -13  174.73    4.70
   0   0 -13  181.59    5.33
   0   0 -13  180.22    5.63
   0   0 -13  175.71    5.92
   0   0 -13  177.79    5.61
   0   0 -13  172.50    4.79
   0   0 -14   68.85    2.71
   0   0 -14   69.69    2.51
   0   0 -14   68.57    3.14
   0   0 -14   73.22    3.54
   0   0 -14   66.93    3.45
   0   0 -14   67.64    3.17
   0   0 -15   54.03    2.77
   0   0 -15   54.34    2.36
   0   0 -15   58.21    2.77
   0   0 -16   18.44    1.48
   0   0 -16   19.94    1.56
   0   1 -17   10.76    1.08
   0   1 -16   27.86    2.11
   0   1 -16   31.83    1.90
   0   1 -15  185.46    5.24
   0   1 -15  187.91    4.54
   0   1 -15  181.32    4.84
   0   1 -15  194.49    5.17
   0   1 -14  457.09    9.85
   0   1 -14  453.19    9.04
   0   1 -14  447.89   10.24
   0   1 -14  463.85    9.66
   0   1 -14  464.46    9.22
   0   1 -14  470.47    9.80
   0   1 -14  449.63    9.32
   0   1 -14  431.71    8.42
   0   1 -13  335.53    7.56
   0   1 -13  343.03    8.75
   0   1 -13  329.68    7.08
   0   1 -13  340.33    8.15
   0   1 -13  339.69    7.56
   0   1 -13  338.79    8.34
   0   1 -13  340.02    8.07
   0   1 -12   64.99    4.03
   0   1 -12   64.81    3.52
   0   1 -12   67.31    3.29
   0   1 -12   66.99    2.89
   0   1 -11   80.27    3.68
   0   1 -11   82.16    4.08
   0   1 -11   88.10    3.82
   0   1 -11   85.49    3.59
   0   1 -11   81.24    3.09
   0   1 -11   88.45    2.89
   0   1 -10   58.64    3.00
   0   1 -10   55.63    3.16
   0   1 -10   58.80    2.97
   0   1 -10   58.43    2.53
   0   1  -9  187.47    6.57
   0   1  -8 1673.00   29.12
   0   1  -7 1340.75   22.94
   0   1  -7 1327.09   23.35
   0   1  -6   78.20    3.37
   0  -1   6   79.49    2.57
   0   1  -6   76.59    3.72
   0   1  -5  751.84   12.85
   0   1  -5  709.65   13.26
   0   1  -4  474.57    8.66
   0   1  -4  482.90    8.96
   0   1  -3    4.96    1.53
   0  -1   3   12.77    0.76
   0  -1   2  223.09    3.88
   0   1  -1 1928.47   29.08
   0   1   0 5123.32   76.21
   0   1   1  182.28    3.16
   0  -1  -1  117.32    2.57
   0   1   2   25.94    1.69
   0  -1  -2    3.59    0.74
   0   1   3   99.97    3.00
   0  -1  -4   71.20    2.57
   0   1   4   74.85    2.55
   0  -1  -5   83.61    3.03
   0  -1  -6  125.55    4.80
   0  -1  -6  110.02    2.89
   0  -1  -6  121.09    3.90
   0  -1  -6  102.26    2.72
   0  -1  -7  473.94    9.94
   0  -1  -7  486.89    8.63
   0  -1  -7  458.67   10.98
   0  -1  -8  180.19    6.57
   0  -1  -9   42.77    2.36
   0  -1  -9   41.17    2.96
   0  -1  -9   44.61    2.62
   0  -1 -10  726.62   13.23
   0  -1 -10  760.26   14.61
   0  -1 -10  756.49   13.95
   0  -1 -11  237.60    6.01
   0  -1 -11  239.04    6.36
   0  -1 -11  244.88    6.98
   0  -1 -11  238.10    6.60
   0  -1 -11  235.56    5.73
   0  -1 -12    6.45    1.72
   0  -1 -12    5.68    2.43
   0  -1 -12    4.53    1.80
   0   1  12    2.98    4.13
   0  -1 -12    6.42    2.68
   0  -1 -12    5.77    2.05
   0  -1 -13   26.41    2.30
   0  -1 -13   22.64    2.68
   0  -1 -13   24.58    2.04
   0  -1 -13   27.93    2.67
   0  -1 -14   12.73    2.10
   0  -1 -14   10.57    1.87
   0  -1 -14   11.01    2.20
   0  -1 -14   10.53    1.39
   0  -1 -15    1.55    1.17
   0  -1 -15    2.70    1.42
   0  -1 -15    4.00    1.38
   0  -1 -16   54.42    1.71
   0   2 -17   18.12    1.47
   0   2 -16  229.44    4.97
   0   2 -16  225.13    5.18
   0   2 -16  227.03    5.21
   0   2 -16  225.42    5.58
   0   2 -15  467.33    9.72
   0   2 -15  480.50   10.07
   0   2 -15  485.61    9.45
   0   2 -15  488.03    9.92
   0   2 -15  486.83   10.56
   0   2 -14  443.73    9.27
   0   2 -14  458.05    9.44
   0   2 -14  453.40   10.53
   0   2 -14  455.72    9.72
   0   2 -14  458.41    9.88
   0   2 -14  469.13   10.11
   0   2 -13  236.70    5.86
   0   2 -13  219.55    5.18
   0   2 -13  213.87    6.13
   0   2 -13  223.42    6.52
   0   2 -13  219.86    5.96
   0   2 -13  217.79    6.86
   0   2 -12   22.94    2.27
   0   2 -12   23.74    1.82
   0   2 -12   19.51    1.80
   0   2 -12   18.02    2.95
   0   2 -12   21.44    2.69
   0   2 -12   19.10    2.47
   0   2 -12   19.59    2.64
   0   2 -11    3.12    1.96
   0   2 -11    3.15    1.91
   0   2 -11    2.57    1.35
   0   2 -11    3.50    1.42
   0   2 -11    4.17    2.27
   0   2 -11    2.21    1.61
   0   2 -11    2.89    2.18
   0   2 -11    1.59    2.58
   0   2 -10    0.97    1.90
   0   2 -10    1.28    1.33
   0   2 -10    0.98    1.64
   0   2 -10    2.77    2.73
   0   2 -10    1.00    1.38
   0   2 -10    0.29    1.60
   0   2  -9  542.25   13.13
   0   2  -9  633.69   10.66
   0   2  -8 2888.71   44.65
   0   2  -8 3087.12   47.81
   0   2  -7  327.59    5.98
   0   2  -7  366.45    8.26
   0   2  -6   17.81    2.42
   0   2  -6   20.82    2.50
   0   2  -5    4.34    1.91
   0  -2   5    6.16    0.88
   0   2  -5    3.07    1.93
   0  -2   4   20.68    1.35
   0   2  -4   14.19    2.02
   0  -2   3   90.40    2.48
   0  -2   2  398.64    7.06
   0   2  -1 1105.16   16.62
   0   2  -1 1044.37   16.92
   0   2   0 2248.69   34.21
   0   2   1   56.54    2.67
   0  -2  -1    9.69    1.44
   0  -2  -2 1942.26   30.87
   0   2   2 2115.47   31.45
   0   2   3  378.96    7.46
   0  -2  -3  391.17    6.76
   0   2   4   21.30    2.29
   0  -2  -5   46.74    2.46
   0  -2  -6   31.70    2.30
   0  -2  -7  139.94    4.58
   0  -2  -7  129.76    5.76
   0  -2  -8   13.25    1.65
   0  -2  -8   10.19    1.76
   0  -2  -8    9.82    2.19
   0  -2  -8    9.57    1.90
   0  -2  -8    9.06    2.80
   0  -2  -9  304.49    6.67
   0  -2  -9  318.01    7.80
   0  -2  -9  328.82    7.30
   0  -2 -10  861.47   15.16
   0  -2 -10  865.21   15.76
   0  -2 -10  874.08   16.52
   0  -2 -10  842.35   15.92
   0  -2 -11  267.04    6.57
   0  -2 -11  261.54    7.04
   0  -2 -11  257.94    6.74
   0  -2 -11  251.14    6.45
   0  -2 -11  250.13    6.17
   0  -2 -12    0.83    1.79
   0  -2 -12    1.24    2.08
   0  -2 -13    1.50    1.90
   0  -2 -13    3.34    2.04
   0  -2 -13    2.53    1.53
   0  -2 -14    3.92    1.54
   0  -2 -14    3.03    1.51
   0  -2 -15    4.06    0.99
   0  -2 -15    4.85    0.97
   0   3 -17   44.12    1.89
   0   3 -16  368.13    7.55
   0   3 -16  372.29    8.60
   0   3 -16  391.40    8.11
   0   3 -16  389.42    7.72
   0   3 -15  485.34   10.13
   0   3 -15  481.88    9.70
   0   3 -15  486.16   10.77
   0   3 -15  457.20    9.58
   0   3 -14  101.27    3.97
   0   3 -14  106.38    4.24
   0   3 -14  105.25    4.87
   0   3 -14  101.94    3.52
   0   3 -13    3.83    2.42
   0   3 -13    4.44    2.79
   0   3 -13    6.34    1.45
   0   3 -13    4.47    2.53
   0   3 -13    6.72    2.02
   0   3 -13    5.65    2.11
   0   3 -12   76.95    3.48
   0   3 -12   81.66    3.80
   0   3 -12   76.76    3.80
   0   3 -12   78.01    2.85
   0   3 -12   81.01    3.26
   0   3 -11    3.97    1.61
   0   3 -11    4.32    1.86
   0   3 -11    4.61    2.18
   0   3 -11    4.74    1.74
   0   3 -11    4.99    2.95
   0   3 -11    4.44    1.88
   0   3 -11    3.32    1.50
   0   3 -10    1.60    1.34
   0   3 -10    1.55    1.60
   0   3 -10    0.71    1.48
   0   3 -10    1.93    2.68
   0   3 -10    0.45    1.32
   0   3 -10    2.54    1.90
   0   3 -10    0.91    1.57
   0   3  -9  679.80   14.62
   0   3  -9  677.34   11.50
   0   3  -9  673.21   11.49
   0   3  -8 1304.48   20.14
   0   3  -8 1263.36   20.09
   0   3  -7  731.95   14.15
   0   3  -7  724.50   11.73
   0   3  -6   68.64    3.36
   0  -3   6   15.90    1.40
   0  -3   5 4051.25   62.51
   0   3  -5 4213.65   63.35
   0   3  -4 2232.23   35.62
   0  -3   4 2305.64   35.36
   0  -3   3 5988.38   90.32
   0   3  -2    9.36    1.31
   0   3  -1 1640.71   25.74
   0  -3   0  201.87    4.89
   0  -3  -1  320.01    6.52
   0   3   1  295.98    7.18
   0  -3  -2 2679.80   40.33
   0   3   2 2513.97   40.67
   0  -3  -3 2348.73   36.53
   0   3   3 2372.17   37.31
   0   3   4   89.47    3.74
   0  -3  -4   49.11    2.14
   0  -3  -5    2.48    1.30
   0   3   5    5.42    2.21
   0  -3  -5    3.88    1.62
   0  -3  -6  119.54    3.74
   0  -3  -7    4.69    1.42
   0  -3  -7    2.28    1.93
   0  -3  -7    3.99    2.71
   0  -3  -8   46.57    2.40
   0  -3  -8   42.82    3.05
   0  -3  -8   43.16    4.10
   0  -3  -9  719.62   13.00
   0  -3  -9  745.93   13.67
   0  -3 -10  627.93   12.20
   0  -3 -10  607.78   11.68
   0  -3 -11  194.07    5.91
   0  -3 -11  189.37    5.37
   0  -3 -11  185.64    5.37
   0  -3 -11  183.11    5.04
   0  -3 -12   43.02    3.15
   0  -3 -12   43.26    2.50
   0  -3 -12   42.32    3.02
   0  -3 -12   40.38    2.70
   0  -3 -12   43.60    2.57
   0  -3 -13    8.20    1.57
   0  -3 -13    7.46    1.69
   0  -3 -13    8.99    2.00
   0  -3 -13    7.96    1.50
   0  -3 -13    8.48    1.99
   0  -3 -14    1.97    1.33
   0  -3 -14    2.15    1.29
   0  -3 -14    2.27    1.03
   0   4 -18   25.85    1.38
   0   4 -17   56.88    3.04
   0   4 -17   60.56    2.50
   0   4 -17   60.08    2.67
   0   4 -17   60.75    2.62
   0   4 -16  482.98    9.43
   0   4 -16  469.85   10.31
   0   4 -16  471.60    9.77
   0   4 -16  463.18    9.67
   0   4 -15  250.15    6.15
   0   4 -15  262.23    6.90
   0   4 -15  264.72    7.49
   0   4 -15  268.94    6.70
   0   4 -14   14.84    2.75
   0   4 -14   15.20    3.16
   0   4 -14   14.08    2.11
   0   4 -14   14.65    2.81
   0   4 -14   15.31    2.70
   0   4 -13  169.14    5.37
   0   4 -13  155.40    4.22
   0   4 -13  162.03    4.88
   0   4 -13  164.45    5.37
   0   4 -12  164.06    5.12
   0   4 -12  179.61    5.41
   0   4 -12  187.23    4.53
   0   4 -12  179.49    5.26
   0   4 -12  169.19    4.86
   0   4 -11   20.14    2.12
   0   4 -11   22.58    2.21
   0   4 -11   22.48    2.21
   0   4 -11   21.02    1.85
   0   4 -11   20.24    2.55
   0   4 -11   22.01    1.99
   0   4 -11   14.34    3.36
   0   4 -11   21.17    1.91
   0   4 -11   19.54    2.02
   0   4 -10   46.96    2.78
   0   4 -10   51.83    2.50
   0   4 -10   52.70    2.27
   0   4 -10   59.41    4.55
   0   4 -10   53.83    2.28
   0   4 -10   54.29    2.46
   0   4  -9   57.84    2.22
   0   4  -9   56.55    2.14
   0   4  -9   62.63    4.29
   0   4  -8 1287.54   20.66
   0   4  -8 1337.92   20.75
   0   4  -8 1352.59   24.08
   0   4  -7  564.34    9.49
   0   4  -7  569.56    9.42
   0  -4   7  563.84   10.39
   0   4  -6 2170.82   35.02
   0  -4   6 2135.72   34.09
   0  -4   5 3590.84   54.60
   0   4  -5 3455.76   55.16
   0  -4   4   36.21    2.45
   0  -4   3  576.51   11.00
   0   4  -2  660.86   11.05
   0   4  -1  218.03    5.47
   0  -4   0   40.71    2.64
   0  -4  -1  368.99    8.05
   0   4   1  457.71    9.15
   0   4   2 3395.25   51.70
   0  -4  -2 3206.75   50.94
   0   4   3 1209.27   21.03
   0  -4  -3 1205.01   20.05
   0  -4  -4  128.54    3.69
   0   4   4  157.79    5.34
   0   4   5    6.80    2.47
   0  -4  -5    5.94    1.48
   0  -4  -5    5.79    1.45
   0  -4  -6   33.85    2.13
   0  -4  -7  227.50    5.60
   0  -4  -7  233.05    5.30
   0  -4  -8  495.49    9.60
   0   4   8  487.06   15.33
   0  -4  -8  511.44   10.01
   0  -4  -9  621.88   11.58
   0  -4  -9  627.03   11.93
   0  -4 -10  218.24    6.22
   0  -4 -10  205.72    5.38
   0  -4 -10  209.06    5.57
   0  -4 -11    0.88    1.70
   0  -4 -11    1.12    1.85
   0  -4 -11    1.15    1.81
   0  -4 -11    1.30    2.21
   0  -4 -12   14.73    1.75
   0  -4 -12   18.47    2.25
   0  -4 -12   16.17    1.79
   0  -4 -12   15.60    1.88
   0  -4 -13    8.12    1.72
   0  -4 -13    6.39    1.16
   0  -4 -13    5.83    1.26
   0  -4 -13    6.47    1.23
   0  -4 -13    7.29    1.57
   0  -4 -14   14.86    1.15
   0  -4 -14   15.74    1.18
   0   5 -18    5.42    1.22
   0   5 -18    7.96    1.21
   0   5 -18    7.06    1.28
   0   5 -17   33.81    2.27
   0   5 -17   35.38    2.28
   0   5 -17   34.35    2.88
   0   5 -17   35.99    2.53
   0   5 -16  266.19    6.72
   0   5 -16  281.63    6.77
   0   5 -16  285.60    7.61
   0   5 -16  283.71    7.12
   0   5 -15    9.50    3.02
   0   5 -15    9.53    2.52
   0   5 -15   10.25    2.51
   0   5 -15   12.20    2.71
   0   5 -15   10.78    1.67
   0   5 -14   96.94    4.41
   0   5 -14   88.87    3.11
   0   5 -14   93.17    4.28
   0   5 -14  102.32    4.29
   0   5 -14   96.32    3.52
   0   5 -13  590.83   11.38
   0   5 -13  622.50   12.17
   0   5 -13  598.27   11.09
   0   5 -13  606.72   12.19
   0   5 -13  604.45   12.10
   0   5 -12   85.21    3.70
   0   5 -12   82.26    3.63
   0   5 -12   86.89    3.65
   0   5 -12   89.93    3.18
   0   5 -12   85.15    4.01
   0   5 -12   87.34    3.49
   0   5 -12   84.39    5.73
   0   5 -12   82.17    3.14
   0   5 -11   37.43    2.43
   0   5 -11   33.54    2.10
   0   5 -11   34.74    2.26
   0   5 -10  381.41    7.18
   0   5 -10  369.50    7.41
   0   5  -9   55.77    4.28
   0   5  -9   69.02    2.37
   0   5  -8   61.17    2.20
   0   5  -8   63.19    4.27
   0   5  -7  208.88    3.85
   0   5  -7  178.51    5.94
   0   5  -6 4167.21   61.85
   0  -5   6 3737.32   61.01
   0  -5   5 2521.90   40.40
   0  -5   4  106.62    4.07
   0   5  -3   11.42    1.73
   0  -5   3   42.76    2.69
   0   5  -2   69.27    2.67
   0   5  -1   16.40    2.68
   0  -5   1   47.33    2.89
   0   5   0    5.22    3.39
   0  -5   0    1.88    1.98
   0  -5  -1 1801.80   30.91
   0   5   1 2012.05   31.87
   0  -5  -2 3453.72   54.35
   0   5   2 3498.44   55.19
   0  -5  -3 1304.46   20.83
   0   5   3 1305.05   23.42
   0   5   4  319.55    9.87
   0  -5  -4  328.15    5.96
   0   5   5   55.04    3.77
   0  -5  -5   53.95    2.40
   0  -5  -6   39.20    2.52
   0   5   6   56.83    5.64
   0  -5  -7  185.70    5.16
   0  -5  -7  195.54    5.04
   0   5   7  180.87    9.29
   0  -5  -7  200.19    4.93
   0   5   8  181.39    9.52
   0  -5  -8  192.29    5.04
   0  -5  -8  183.43    5.39
   0  -5  -8  192.54    5.10
   0  -5  -9  273.76    6.96
   0  -5  -9  255.53    6.12
   0  -5  -9  260.95    6.22
   0  -5 -10   82.32    3.23
   0  -5 -10   88.03    3.85
   0  -5 -10   78.60    3.14
   0  -5 -10   86.37    3.66
   0  -5 -11   18.38    2.35
   0  -5 -11   17.14    2.41
   0  -5 -11   16.98    2.02
   0  -5 -11   16.19    1.68
   0  -5 -11   17.69    1.85
   0  -5 -12  209.74    4.75
   0  -5 -12  205.13    4.65
   0  -5 -12  205.32    5.08
   0  -5 -13   35.34    1.69
   0  -5 -13   31.12    1.36
   0   6 -18   33.49    1.73
   0   6 -18   32.64    1.94
   0   6 -18   30.10    2.03
   0   6 -18   29.40    2.33
   0   6 -17    8.58    2.24
   0   6 -17   12.71    2.68
   0   6 -17    9.34    2.05
   0   6 -17    8.25    1.80
   0   6 -16  161.51    5.00
   0   6 -16  149.34    4.71
   0   6 -16  157.40    5.72
   0   6 -16  153.01    4.94
   0   6 -15   56.01    4.07
   0   6 -15   57.37    3.45
   0   6 -15   52.66    3.28
   0   6 -15   53.39    3.57
   0   6 -14  537.40   10.97
   0   6 -14  512.85   10.99
   0   6 -14  518.43   10.94
   0   6 -14  506.06   10.80
   0   6 -14  496.61    9.74
   0   6 -13  663.57   13.26
   0   6 -13  676.08   12.39
   0   6 -12  369.62    8.02
   0   6 -12  364.45    7.47
   0   6 -12  356.41    7.75
   0   6 -11  537.88   10.90
   0   6 -11  547.87   10.60
   0   6 -11  550.96   10.44
   0   6 -11  584.76   14.46
   0   6 -11  586.71   10.33
   0   6 -10   45.91    2.73
   0   6 -10   47.20    2.35
   0   6  -9  395.59   10.71
   0   6  -9  382.26    7.25
   0  -6   8  138.80    4.77
   0   6  -8  149.03    6.20
   0   6  -7 1136.76   21.94
   0   6  -7 1186.03   18.85
   0   6  -6 6798.83  103.30
   0  -6   6 7313.91  106.21
   0  -6   5 2088.84   34.64
   0  -6   4  271.29    7.28
   0  -6   3   31.28    2.85
   0   6  -3    7.71    1.83
   0   6  -2   27.91    2.26
   0   6  -1  108.77    5.79
   0  -6   1   87.62    4.21
   0   6   0   87.06    5.32
   0   6   0   65.77    4.51
   0   6   1  862.35   17.19
   0  -6  -1  862.66   16.26
   0   6   2 1505.63   26.70
   0  -6  -2 1485.60   25.64
   0   6   3   46.84    4.16
   0  -6  -3   48.32    2.72
   0   6   4  662.47   15.01
   0  -6  -4  725.76   12.47
   0  -6  -5  593.84   11.06
   0   6   5  703.09   17.15
   0   6   6  150.65    8.32
   0  -6  -6  134.50    4.29
   0  -6  -6  141.82    4.56
   0  -6  -7    6.62    2.32
   0  -6  -7    6.90    2.00
   0   6   7    8.97    4.62
   0  -6  -7    6.97    1.90
   0   6   8    3.05    4.46
   0  -6  -8    2.89    1.78
   0  -6  -8    3.19    2.06
   0  -6  -9   10.70    2.25
   0  -6  -9    7.44    1.83
   0  -6 -10   14.52    2.21
   0  -6 -10   15.55    1.84
   0  -6 -10   18.80    2.46
   0  -6 -11  239.19    5.19
   0  -6 -11  232.05    5.40
   0  -6 -11  235.68    5.73
   0  -6 -11  241.31    5.58
   0  -6 -12  371.37    7.00
   0  -6 -12  373.12    7.15
   0  -6 -12  375.90    6.78
   0   7 -19  166.00    3.39
   0   7 -18    6.76    2.03
   0   7 -18    6.18    1.63
   0   7 -18    7.43    1.79
   0   7 -17   16.83    2.27
   0   7 -17   15.20    1.87
   0   7 -17   17.53    2.80
   0   7 -16   10.48    2.06
   0   7 -16   11.31    2.39
   0   7 -16    8.58    3.07
   0   7 -15   83.61    3.65
   0   7 -15   81.22    3.87
   0   7 -14  326.13    7.85
   0   7 -14  343.03    8.34
   0   7 -14  350.54    8.23
   0   7 -13  581.72   11.83
   0   7 -13  592.56   11.09
   0   7 -13  578.24   11.89
   0   7 -13  584.90   11.31
   0   7 -12  688.48   12.98
   0   7 -12  706.67   13.32
   0   7 -12  683.71   13.52
   0   7 -11  141.92    4.62
   0   7 -11  146.55    4.31
   0   7 -11  140.20    4.07
   0   7 -10   85.47    3.29
   0   7 -10   80.71    2.92
   0   7  -9   47.55    3.21
   0  -7   9   51.47    3.17
   0   7  -9   46.24    2.24
   0   7  -8    1.54    1.37
   0  -7   8    3.75    2.00
   0  -7   7  517.11   11.66
   0  -7   6 2837.03   46.54
   0  -7   5  833.01   16.51
   0  -7   4  164.14    6.00
   0   7  -4  193.44    4.91
   0   7  -3  146.30    3.85
   0   7  -3   51.72    1.93
   0   7  -2  251.27    8.45
   0   7  -2  235.57    6.07
   0  -7   1   61.37    3.70
   0   7  -1   52.57    5.08
   0   7   0   14.46    3.54
   0   7   0   10.80    4.12
   0  -7   0   10.31    2.43
   0   7   1  564.00   13.15
   0  -7  -1  577.73   12.25
   0  -7  -2  304.33    7.84
   0   7   2  279.96    8.79
   0  -7  -3  184.72    5.59
   0   7   3  183.52    6.99
   0  -7  -3  182.16    4.40
   0   7   4  955.06   15.68
   0  -7  -4  945.34   15.49
   0  -7  -5  346.60    7.37
   0  -7  -5  330.21    7.94
   0  -7  -6    9.60    2.27
   0  -7  -6    8.61    2.19
   0   7   6    6.37    4.48
   0  -7  -7  101.78    3.58
   0  -7  -7  103.93    4.05
   0   7   7   94.14    7.54
   0  -7  -7  101.90    3.91
   0  -7  -7  104.77    3.95
   0  -7  -8   86.93    3.59
   0  -7  -8   86.45    3.21
   0  -7  -8   87.73    3.93
   0  -7  -9    8.59    2.22
   0  -7  -9    8.46    1.61
   0  -7  -9    6.99    1.91
   0  -7 -10    4.75    1.82
   0  -7 -10    3.93    1.63
   0  -7 -10    4.69    1.36
   0  -7 -11  371.33    6.84
   0  -7 -11  358.85    7.04
   0  -7 -11  355.80    6.77
   0   8 -19   83.66    2.62
   0   8 -19   87.54    2.44
   0   8 -18    5.19    1.90
   0   8 -18    4.26    2.12
   0   8 -17   29.62    2.51
   0   8 -17   29.71    3.08
   0   8 -16    7.62    2.37
   0   8 -16    6.42    1.82
   0   8 -15    3.69    1.89
   0   8 -15    6.43    2.39
   0   8 -15    7.73    2.55
   0   8 -15    5.44    2.64
   0   8 -14  429.62    9.53
   0   8 -14  411.37    8.89
   0   8 -14  416.95    8.81
   0   8 -13  461.90   10.06
   0   8 -13  473.49    9.99
   0   8 -13  462.94    9.47
   0   8 -13  463.99    9.44
   0   8 -12   18.51    2.06
   0   8 -12   15.90    2.61
   0   8 -11   14.55    2.34
   0   8 -11   13.43    1.73
   0   8 -10  331.69    6.70
   0   8 -10  337.97    7.15
   0  -8   9   51.49    3.51
   0   8  -9   45.76    3.64
   0  -8   8   21.06    2.88
   0  -8   7  188.37    6.63
   0  -8   6  741.04   15.80
   0  -8   5  129.18    5.66
   0  -8   4 1198.89   21.58
   0   8  -4 1059.73   18.83
   0   8  -3  935.56   16.63
   0   8  -2  268.32    8.97
   0  -8   2  286.61    7.98
   0  -8   1   11.95    2.71
   0   8  -1   21.52    4.63
   0  -8   0  137.59    5.38
   0   8   0  127.47    6.50
   0  -8  -1   16.87    2.21
   0   8   1   13.17    3.80
   0   8   1    9.78    3.86
   0  -8  -1    4.85    2.12
   0  -8  -2  104.45    3.21
   0   8   2   97.50    3.35
   0   8   2  104.02    5.96
   0  -8  -2   88.86    3.79
   0  -8  -2  105.64    4.56
   0   8   2   99.37    6.49
   0  -8  -3 1122.79   20.55
   0   8   3 1182.33   19.81
   0   8   4  700.23   12.91
   0  -8  -4  726.85   12.80
   0  -8  -4  689.89   13.74
   0  -8  -5  455.12   10.27
   0  -8  -5  507.56    9.77
   0  -8  -6    0.77    2.20
   0  -8  -6    2.05    1.97
   0  -8  -6    1.50    1.71
   0  -8  -6    3.22    1.77
   0  -8  -7   12.27    2.00
   0  -8  -7   12.00    1.93
   0  -8  -7   11.21    2.33
   0  -8  -7   10.00    1.82
   0  -8  -8    4.41    2.03
   0  -8  -8    5.68    1.64
   0  -8  -8    3.76    1.50
   0  -8  -9    0.32    1.62
   0  -8  -9    1.57    1.38
   0  -8  -9    0.97    1.66
   0  -8  -9    1.06    1.17
   0  -8 -10   94.30    2.89
   0  -8 -10   93.73    2.56
   0   9 -19    2.98    1.44
   0   9 -19    3.68    1.08
   0   9 -19    3.97    1.20
   0   9 -18   48.70    2.97
   0   9 -18   47.33    2.35
   0   9 -17   46.83    2.84
   0   9 -17   46.83    2.80
   0   9 -17   44.57    3.42
   0   9 -16   97.42    4.06
   0   9 -16   96.17    3.93
   0   9 -15   29.49    2.95
   0   9 -15   23.69    2.00
   0   9 -15   29.29    2.89
   0   9 -15   30.11    3.15
   0   9 -14  802.95   14.74
   0   9 -14  843.94   15.39
   0   9 -14  838.40   15.71
   0   9 -13  105.54    4.26
   0   9 -13  105.07    3.71
   0   9 -12  387.97    8.38
   0   9 -12  373.01    7.89
   0   9 -11  407.94    8.50
   0   9 -11  410.25    8.16
   0   9 -11  407.96    8.49
   0   9 -10  397.15    7.82
   0  -9  10  416.95   10.69
   0   9 -10  413.34    8.14
   0   9  -9   46.46    4.15
   0  -9   9   63.61    4.11
   0  -9   8   36.55    3.44
   0   9  -8   31.17    4.29
   0   9  -7    6.47    3.82
   0  -9   7    4.23    2.65
   0   9  -6  140.32    6.90
   0  -9   6  140.92    6.16
   0   9  -5  216.29    8.64
   0  -9   5  275.19    8.46
   0   9  -4  909.85   16.33
   0   9  -3  918.32   16.75
   0   9  -2  226.94    6.60
   0  -9   2  242.69    7.94
   0  -9   1   56.03    2.95
   0   9  -1   56.95    2.72
   0  -9   1   54.41    3.94
   0   9  -1   50.85    3.54
   0   9  -1   56.83    5.37
   0  -9   0   28.72    3.13
   0   9   0   28.41    4.62
   0   9   0   16.97    1.95
   0   9   0   15.69    3.97
   0   9   1   41.57    4.93
   0  -9  -1   36.64    2.83
   0   9   1   40.54    2.54
   0  -9  -1   64.48    3.86
   0   9   1   59.90    5.34
   0  -9  -2    9.90    2.39
   0   9   2   11.10    1.95
   0  -9  -3  587.93   10.79
   0   9   3  594.22   16.60
   0   9   3  555.51   11.05
   0   9   3  623.82   15.15
   0  -9  -3  547.66   11.83
   0  -9  -4  565.02   11.91
   0  -9  -4  568.75   11.31
   0   9   4  585.58   16.97
   0   9   4  572.06   11.13
   0  -9  -4  587.35   10.98
   0  -9  -5  333.82    8.15
   0  -9  -5  320.10    7.17
   0  -9  -5  343.28    7.82
   0  -9  -5  349.85    7.60
   0  -9  -6   20.60    2.31
   0  -9  -6   20.25    2.34
   0  -9  -6   21.08    2.45
   0  -9  -6   19.01    1.94
   0  -9  -6   22.58    1.99
   0  -9  -7   48.78    2.30
   0  -9  -7   44.57    2.31
   0  -9  -7   44.76    2.78
   0  -9  -8    6.32    1.36
   0  -9  -8    8.98    1.72
   0  -9  -8    6.99    1.31
   0  -9  -8    8.35    1.75
   0  -9  -9    1.22    1.25
   0  -9  -9    1.62    1.25
   0  -9 -10   91.96    2.23
   0  10 -19   83.10    2.86
   0  10 -19   83.93    2.23
   0  10 -19   83.01    2.63
   0  10 -18   60.56    2.45
   0  10 -18   65.66    3.28
   0  10 -18   61.02    2.55
   0  10 -17  248.21    6.16
   0  10 -17  255.59    5.93
   0  10 -16  163.60    5.07
   0  10 -16  160.26    5.35
   0  10 -16  161.22    4.80
   0  10 -15   64.01    3.33
   0  10 -14  288.23    7.00
   0  10 -13   21.94    2.50
   0  10 -13   18.35    2.09
   0  10 -12  724.27   13.31
   0  10 -12  692.36   12.79
   0  10 -12  701.61   13.03
   0  10 -11  779.90   13.79
   0  10 -11  773.05   13.67
   0  10 -10  338.83    6.68
   0 -10  10  347.27    9.96
   0  10  -9   51.41    2.26
   0 -10   9   33.28    3.57
   0  10  -9   54.31    2.24
   0  10  -9   36.66    4.36
   0  10  -9   53.89    2.93
   0  10  -8   54.45    2.19
   0 -10   8   19.19    3.31
   0  10  -8   51.01    2.76
   0  10  -8   50.55    2.14
   0  10  -8   23.09    4.38
   0  10  -7   76.44    5.90
   0  10  -7   93.71    3.34
   0 -10   7   82.55    5.12
   0 -10   6   91.11    5.08
   0  10  -6   60.38    5.77
   0 -10   5  214.23    8.38
   0  10  -5  221.70    9.47
   0 -10   4 1560.13   25.78
   0  10  -4 1558.09   25.89
   0  10  -3  958.98   20.07
   0 -10   3  802.21   15.12
   0 -10   3 1004.95   19.30
   0  10  -3  776.73   15.00
   0  10  -2   80.13    6.16
   0  10  -2   26.42    2.47
   0 -10   2   98.79    5.16
   0 -10   2   26.75    2.58
   0 -10   1    4.52    2.02
   0 -10   1    2.35    2.29
   0  10  -1    3.96    1.91
   0  10  -1    3.36    4.23
   0  10   0   19.95    2.32
   0  10   0   26.38    4.76
   0 -10   0   27.88    3.18
   0  10   1   14.10    4.43
   0 -10  -1   11.57    2.54
   0 -10  -1   15.20    2.50
   0  10   1   11.73    2.14
   0 -10  -1   13.40    1.88
   0 -10  -2   18.90    2.77
   0  10   2   15.75    2.25
   0 -10  -2   21.36    2.17
   0 -10  -3    8.71    2.55
   0 -10  -3    9.70    1.94
   0 -10  -3    9.35    2.05
   0  10   3   11.13    2.12
   0 -10  -4  588.73   12.38
   0 -10  -4  588.23   11.62
   0 -10  -5   40.47    2.59
   0 -10  -5   48.77    2.84
   0 -10  -5   38.91    2.88
   0 -10  -5   41.34    2.29
   0 -10  -6  151.34    3.94
   0 -10  -6  151.72    4.36
   0 -10  -6  143.73    4.28
   0 -10  -7  123.07    3.57
   0 -10  -7  128.70    3.31
   0 -10  -7  124.43    3.85
   0 -10  -8    5.14    1.31
   0 -10  -8    4.36    1.13
   0 -10  -9   -0.08    0.73
   0  11 -19  177.05    4.16
   0  11 -19  169.95    3.98
   0  11 -18  234.49    5.03
   0  11 -18  245.11    5.36
   0  11 -17  289.78    6.55
   0  11 -17  270.61    6.01
   0  11 -16  145.75    4.75
   0  11 -16  139.55    4.23
   0  11 -15    4.07    1.98
   0  11 -14  127.89    4.72
   0  11 -14  125.36    4.11
   0  11 -13  172.19    5.27
   0  11 -13  157.24    4.60
   0  11 -12  947.73   16.31
   0  11 -12  928.85   16.34
   0  11 -12  969.03   17.00
   0 -11  11  452.95   13.27
   0  11 -11  627.43   10.87
   0  11 -10   79.26    2.93
   0  11 -10   76.77    5.29
   0  11 -10   83.96    2.93
   0  11  -9   18.21    1.69
   0  11  -9   17.75    2.40
   0  11  -9   17.72    1.70
   0  11  -8   67.55    3.24
   0  11  -8   71.75    2.68
   0  11  -8   66.49    2.63
   0 -11   7  159.23    7.31
   0 -11   7  210.20    5.13
   0  11  -7  194.47    4.68
   0  11  -7  211.21    4.84
   0  11  -7  198.51    5.27
   0  11  -7  149.74    7.94
   0  11  -6    8.96    1.42
   0  11  -6   11.73    1.66
   0 -11   6    0.31    2.65
   0  11  -6    8.78    1.87
   0  11  -6    2.95    4.68
   0 -11   6   12.59    2.00
   0  11  -5  586.04   10.39
   0  11  -5  586.87   15.63
   0  11  -5  549.76   11.53
   0  11  -5  544.88   10.49
   0 -11   5  569.32   11.20
   0 -11   4 1841.87   29.58
   0  11  -4 1751.63   28.47
   0 -11   4 1776.74   33.57
   0  11  -4 1788.15   29.77
   0  11  -3  511.88   14.58
   0 -11   3  500.05   10.41
   0 -11   3  538.18   13.63
   0  11  -2  273.60    6.98
   0 -11   2  279.30    7.11
   0  11  -2  266.79   10.32
   0 -11   1  511.78   11.04
   0 -11   1  547.09   13.62
   0  11  -1  561.43   15.21
   0  11  -1  490.32   10.72
   0 -11   0   16.44    1.89
   0 -11   0    2.56    2.14
   0  11   0    5.90    4.43
   0  11   0   14.52    2.40
   0  11   1    0.49    2.16
   0 -11  -1    0.39    1.73
   0  11   1    8.04    4.34
   0 -11  -1    1.30    2.49
   0  11   2   33.74    2.76
   0 -11  -2   40.83    2.49
   0 -11  -2   38.87    3.29
   0  11   3   62.51    3.22
   0 -11  -3   60.44    3.59
   0 -11  -3   57.68    2.69
   0 -11  -3   68.02    3.02
   0 -11  -4  246.37    6.48
   0 -11  -4  229.81    5.62
   0 -11  -5   37.55    2.48
   0 -11  -5   32.75    2.02
   0 -11  -5   34.75    1.95
   0 -11  -6  394.24    7.62
   0 -11  -6  427.22    7.55
   0 -11  -7  135.70    3.36
   0 -11  -8    7.46    0.76
   0  12 -18  178.91    4.29
   0  12 -17  126.95    4.00
   0  12 -16   62.36    3.25
   0  12 -16   55.63    2.47
   0  12 -15   61.31    3.51
   0  12 -15   57.32    2.57
   0  12 -14   56.22    3.38
   0  12 -14   55.06    2.52
   0  12 -13  177.51    5.32
   0  12 -12  689.27   13.02
   0 -12  11  436.95   11.47
   0  12 -11  281.86    6.55
   0  12 -10    2.99    1.52
   0  12 -10   10.32    3.88
   0  12 -10    5.72    1.58
   0 -12  10   11.18    3.02
   0  12  -9   29.36    2.76
   0 -12   9   12.65    3.15
   0  12  -9   12.52    4.35
   0  12  -9   32.26    2.08
   0  12  -9   28.99    2.02
   0  12  -8   81.18    2.92
   0  12  -8   91.10    3.06
   0 -12   8   91.82    3.23
   0 -12   8   38.04    4.26
   0  12  -8   83.14    3.58
   0  12  -8   36.17    5.59
   0 -12   7  399.05    8.30
   0  12  -7  370.21    8.24
   0 -12   7  342.53   11.38
   0  12  -7  397.70    7.59
   0  12  -7  410.17    7.91
   0  12  -7  381.75    7.79
   0  12  -7  311.79   11.71
   0  12  -6   99.85    3.40
   0  12  -6   88.54    3.49
   0 -12   6  100.31    3.87
   0  12  -6  100.58    7.32
   0  12  -6   90.79    3.08
   0  12  -5  197.83    6.14
   0  12  -5  200.53    4.96
   0  12  -5  201.62    5.05
   0  12  -5  183.32    4.96
   0 -12   5  205.21    5.72
   0 -12   4 1025.77   18.63
   0  12  -4 1001.32   18.82
   0 -12   3   21.14    2.78
   0  12  -3   15.12    2.83
   0  12  -2  925.37   22.06
   0 -12   2  949.35   17.69
   0 -12   2  919.19   20.57
   0  12  -2  942.68   17.58
   0  12  -1  503.94   14.63
   0 -12   1  463.21    8.92
   0 -12   1  472.21   12.72
   0  12  -1  481.42   10.51
   0 -12   1  475.23   10.66
   0 -12   0  214.02    5.09
   0  12   0  208.98    6.17
   0  12   1   50.34    3.24
   0 -12  -1   55.99    3.66
   0 -12  -1   57.22    2.67
   0 -12  -2    3.42    2.32
   0 -12  -2    5.31    1.77
   0  12   2    3.41    2.03
   0  12   3   21.11    2.19
   0 -12  -3   18.61    2.48
   0 -12  -3   19.28    2.01
   0 -12  -4   10.60    1.37
   0 -12  -4   11.22    1.99
   0 -12  -5   45.46    1.81
   0 -12  -5   44.33    2.13
   0 -12  -5   48.25    2.15
   0 -12  -6  352.91    6.42
   0  13 -18   41.23    2.01
   0  13 -17   37.76    2.35
   0  13 -16    7.62    2.15
   0  13 -15  121.73    4.41
   0  13 -14  123.84    4.41
   0  13 -13   58.08    3.17
   0  13 -12  238.58    6.09
   0 -13  11   71.56    5.03
   0  13 -10  249.92    5.57
   0 -13  10  168.29    8.00
   0  13 -10  273.05    5.62
   0  13 -10  130.38    7.68
   0  13  -9   65.67    2.73
   0  13  -9   63.42    2.74
   0 -13   8   93.59    3.47
   0  13  -8   83.67    3.75
   0  13  -8   84.59    3.20
   0  13  -8   77.41    6.74
   0  13  -8   85.44    3.19
   0  13  -7  267.64    6.12
   0  13  -7  254.63    5.76
   0  13  -7  257.82    6.01
   0 -13   7  265.91    6.58
   0  13  -7  250.45    6.44
   0 -13   6   24.68    2.61
   0  13  -6   26.42    1.99
   0  13  -6   24.94    2.17
   0  13  -6   23.48    5.43
   0  13  -6   23.61    2.31
   0  13  -5   50.72    2.71
   0  13  -5   49.32    2.63
   0 -13   5   54.19    3.35
   0  13  -5   54.12    2.64
   0  13  -4  113.33    3.83
   0  13  -4  109.24    4.97
   0 -13   4  109.41    4.59
   0  13  -3  150.23    5.53
   0  13  -3  134.33    8.10
   0 -13   3  143.46    3.79
   0 -13   3  138.13    6.77
   0  13  -2  377.56    9.31
   0 -13   2  402.85    9.30
   0  13  -2  458.49   13.72
   0 -13   2  358.93    7.45
   0 -13   2  445.69   12.11
   0  13  -1  491.23   10.87
   0 -13   1  481.37    9.24
   0 -13   1  514.17   11.04
   0  13   0  193.25    5.91
   0 -13   0  185.21    4.61
   0  13   1    6.47    2.22
   0 -13  -1    2.00    1.56
   0 -13  -1    3.04    2.42
   0 -13  -2   18.39    1.81
   0 -13  -2   21.47    2.46
   0 -13  -3    1.01    1.03
   0 -13  -3    1.21    1.67
   0 -13  -4    0.84    1.22
   0 -13  -4    0.16    1.11
   0 -13  -5   94.29    2.23
   0  14 -18   10.86    1.23
   0  14 -18   10.11    1.55
   0  14 -17   73.47    2.78
   0  14 -16  132.64    4.16
   0  14 -15  290.97    6.75
   0  14 -14  114.12    4.01
   0  14 -13   16.45    2.23
   0  14 -12  109.59    3.85
   0  14 -11    1.97    1.76
   0 -14  10  540.51   15.07
   0  14 -10  553.83   10.46
   0  14  -9  187.82    9.67
   0  14  -9  316.65    6.66
   0 -14   9  336.15    6.87
   0 -14   9  235.63    9.73
   0  14  -9  328.29    6.70
   0  14  -8  227.00    5.33
   0  14  -8  238.86    5.40
   0 -14   8  232.22    5.72
   0  14  -7    5.99    1.74
   0  14  -7    5.48    1.67
   0  14  -7    5.65    1.38
   0 -14   7    5.40    2.03
   0  14  -7   10.88    4.93
   0  14  -6   60.04    2.60
   0 -14   6   60.89    3.41
   0  14  -6   64.96    2.91
   0 -14   5    9.20    2.43
   0 -14   5   13.55    3.13
   0  14  -5    7.74    1.64
   0  14  -5    8.82    1.94
   0 -14   4    2.57    2.33
   0  14  -4    0.83    1.60
   0  14  -4    6.50    4.50
   0  14  -4   -0.03    1.71
   0 -14   4    4.57    2.57
   0 -14   3  122.70    4.74
   0  14  -3  116.25    3.89
   0 -14   2  413.03    8.36
   0 -14   2  445.36    9.75
   0 -14   1  237.30    6.66
   0 -14   1  255.57    5.37
   0 -14   0    0.21    1.33
   0 -14  -1   22.26    2.31
   0 -14  -1   22.01    1.67
   0 -14  -2    9.57    1.15
   0 -14  -2   10.28    1.09
   0 -14  -2   10.92    1.75
   0  14   3    1.03    1.07
   0 -14  -3    1.19    0.75
   0 -14  -3    0.71    1.10
   0  14   4   21.52    1.15
   0  15 -17  188.95    4.35
   0  15 -16  158.31    4.13
   0  15 -16  156.20    4.13
   0  15 -15  233.56    5.52
   0  15 -15  238.37    5.58
   0  15 -14   73.72    3.03
   0  15 -14   72.28    3.07
   0  15 -13   10.08    2.06
   0 -15  13    8.98    1.86
   0  15 -13    8.31    1.81
   0  15 -12  105.95    3.44
   0 -15  12   82.20    3.52
   0  15 -11   28.46    2.10
   0  15 -10  648.05   11.49
   0  15 -10  629.68   11.36
   0  15  -9  654.55   11.99
   0 -15   9  684.93   12.25
   0  15  -9  689.67   12.04
   0  15  -8  133.65    3.84
   0  15  -8  128.86    3.79
   0 -15   8  133.62    4.17
   0  15  -7   11.17    1.80
   0  15  -7   10.68    1.72
   0 -15   7   10.65    2.02
   0  15  -6    2.89    1.64
   0  15  -6    2.76    1.25
   0 -15   6    2.79    2.01
   0  15  -6    2.80    1.58
   0 -15   5    9.91    2.33
   0  15  -5   10.00    1.58
   0  15  -5    9.55    1.77
   0  15  -4    9.54    1.63
   0  15  -4   12.15    1.86
   0 -15   4   10.34    2.45
   0 -15   3  147.65    4.25
   0  15  -3  146.46    4.07
   0  15  -3  149.87    4.15
   0 -15   3  151.83    5.04
   0 -15   2  348.80    8.10
   0  15  -2  360.50    7.27
   0  15  -2  350.32    7.20
   0 -15   2  360.88    6.86
   0  15  -1  220.46    4.95
   0 -15   1  215.79    5.61
   0  15   0    4.53    1.31
   0  15   0    2.61    1.31
   0 -15  -1   81.58    2.71
   0  15   1   73.22    2.36
   0  15   1   78.98    2.37
   0  15   2   41.89    1.58
   0  15   2   47.48    1.59
   0 -15  -2   44.87    1.70
   0  16 -17  121.66    2.88
   0  16 -16   96.78    2.84
   0  16 -15   87.81    2.92
   0  16 -14   16.35    1.81
   0 -16  13    3.61    1.61
   0  16 -13    8.46    1.76
   0 -16  12  122.25    3.86
   0 -16  11    2.86    2.25
   0  16 -10  570.70   10.08
   0  16  -9  261.16    5.54
   0 -16   9  260.14    5.71
   0  16  -8    6.00    1.48
   0  16  -8    4.82    1.38
   0 -16   8    5.69    1.63
   0  16  -7   31.24    1.97
   0  16  -7   28.88    1.85
   0 -16   7   30.13    2.28
   0  16  -6    7.50    1.45
   0  16  -6    6.92    1.54
   0 -16   6    6.74    1.90
   0 -16   5  126.64    4.15
   0  16  -5  130.59    3.60
   0  16  -5  129.89    3.49
   0 -16   4    1.08    1.87
   0  16  -4    1.01    1.41
   0 -16   4   -0.37    1.74
   0  16  -4    1.91    1.30
   0 -16   3   28.99    2.29
   0  16  -3   25.71    1.63
   0  16  -3   24.86    1.76
   0 -16   3   23.14    1.78
   0  16  -2  150.21    3.60
   0  16  -2  157.50    3.72
   0 -16   1   31.91    1.91
   0  16  -1   26.76    1.45
   0  16  -1   30.95    1.55
   0  16   0   78.98    2.08
   0  16   0   87.23    2.17
   0  17 -16   28.46    1.45
   0  17 -15    6.57    1.24
   0  17 -14    1.07    1.28
   0 -17  13   59.20    2.30
   0  17 -13   89.62    2.74
   0 -17  12  139.62    3.77
   0  17 -12  138.21    3.73
   0 -17  11   78.33    3.15
   0 -17  10  347.58    7.22
   0 -17   9   30.42    2.57
   0 -17   8   41.48    2.02
   0 -17   7  109.06    3.28
   0  17  -7  109.21    2.89
   0  17  -6   52.84    2.01
   0 -17   6   57.96    2.44
   0  17  -6   55.11    1.93
   0  17  -5  106.92    2.71
   0 -17   5  107.66    3.31
   0 -17   5  113.28    3.15
   0  17  -5  107.53    2.79
   0  17  -4    8.90    1.11
   0 -17   4    8.14    1.50
   0  17  -4    8.42    1.03
   0  17  -3   18.67    1.15
   0  17  -3   19.56    1.11
   0 -17   3   19.68    1.55
   0  17  -2   59.09    1.61
   0 -17   2   57.90    2.03
   0  18 -14   45.91    1.64
   0 -18  13  164.06    3.57
   0  18 -13  212.19    3.98
   0 -18  12   36.56    1.84
   0  18 -12   46.57    1.82
   0 -18  11   28.84    1.87
   0 -18  10   83.65    2.77
   0 -18   9    7.37    1.68
   0 -18   8  241.62    4.62
   0 -18   7  179.81    3.98
   0  18  -7  192.91    3.69
   0 -18   6   94.00    2.59
   0 -18   6  117.70    2.74
   0 -18   5   56.78    1.85
   0 -18   4    0.15    0.77
   0 -19  12   44.01    1.41
   0 -19  11    3.74    1.02
   0 -19  10   33.09    1.46
   0  19 -10   27.93    1.13
   0 -19   8  271.87    4.84
   1 -19   7   65.81    1.85
   1 -19   9    1.25    1.14
   1 -19  10   62.66    2.00
   1 -19  11    7.06    1.07
   1 -18   3   22.33    1.10
   1 -18   4   30.08    1.40
  -1  18  -5   46.73    1.50
   1 -18   5   51.06    1.84
   1 -18   5   46.46    1.76
  -1  18  -6   68.65    2.02
   1 -18   6   70.66    2.23
   1 -18   7   39.49    2.20
   1 -18   7   50.00    1.73
  -1  18  -7   49.86    1.62
  -1  18  -7   43.35    1.71
  -1  18  -8   38.10    1.63
   1 -18   9    9.34    1.82
  -1  18 -10  200.25    4.08
   1 -18  10  184.41    4.48
  -1  18 -11   52.15    1.97
  -1  18 -11   55.64    1.83
  -1  18 -12   96.53    2.58
   1 -18  12   94.59    2.71
  -1  18 -13  136.27    2.85
   1 -18  13   96.21    2.43
   1 -17   1    3.52    1.01
  -1  17  -1    2.49    0.75
  -1  17  -2  117.86    2.78
   1 -17   2  115.97    3.13
   1 -17   3   37.62    2.08
  -1  17  -3   39.08    1.71
  -1  17  -4    7.67    1.04
   1 -17   4    6.79    1.61
  -1  17  -4    7.85    1.28
   1 -17   4    5.94    1.52
   1 -17   5  120.87    3.73
  -1  17  -5  118.49    3.32
   1 -17   6   40.05    2.16
  -1  17  -6   40.63    1.99
   1 -17   7    2.26    1.29
  -1  17  -7    2.23    1.30
  -1  17  -8    2.13    1.25
  -1  17  -9  113.06    3.09
  -1  17 -10  245.09    5.04
   1 -17  11   24.97    2.30
  -1  17 -12   63.29    2.10
   1 -17  12   58.65    2.60
  -1  17 -13   38.49    1.89
   1 -17  13   15.06    1.53
  -1  17 -14    4.99    1.29
  -1  17 -15   94.96    2.55
  -1  16   1   11.09    0.85
  -1  16   0   31.07    1.41
   1 -16   0   33.73    1.99
   1 -16   1   17.48    1.99
  -1  16  -1   19.42    1.42
   1 -16   2  280.55    6.44
  -1  16  -2  269.74    5.50
  -1  16  -3   73.54    2.34
   1 -16   3  110.09    3.75
  -1  16  -3   98.20    2.85
   1 -16   3   66.11    2.84
  -1  16  -4   43.85    2.13
  -1  16  -4   46.32    2.34
   1 -16   4   45.05    2.76
  -1  16  -5   77.01    2.67
  -1  16  -5   79.11    2.96
   1 -16   5   79.47    3.36
   1 -16   6    0.87    1.72
  -1  16  -6    0.54    1.32
  -1  16  -6    0.46    1.54
  -1  16  -7   64.36    2.36
   1 -16   7   63.59    2.82
  -1  16  -7   66.90    2.75
  -1  16  -8  107.64    3.40
   1 -16   8  102.44    3.29
  -1  16  -9  219.21    5.16
  -1  16 -10  278.42    5.98
  -1  16 -11   14.90    1.64
   1 -16  12    3.50    1.91
  -1  16 -12    8.20    1.78
  -1  16 -12    3.79    1.20
  -1  16 -13    1.90    1.61
   1 -16  13    2.54    1.50
  -1  16 -14   81.23    2.87
  -1  16 -15  200.09    4.59
  -1  16 -16  314.80    6.23
  -1  15   3   63.20    1.61
   1 -15  -3   63.48    1.85
  -1  15   2   10.47    1.11
   1 -15  -2   11.02    1.51
  -1  15   2    9.67    1.13
  -1  15   1   18.09    1.47
   1 -15   0    0.29    1.99
  -1  15   0    0.63    1.29
   1 -15   1  195.75    5.60
  -1  15  -1  199.78    4.66
  -1  15  -2  382.41    7.67
  -1  15  -2  398.72    7.78
   1 -15   2  400.11    8.92
   1 -15   3  114.80    4.43
  -1  15  -3  109.10    3.46
  -1  15  -3  109.57    3.36
   1 -15   4   40.38    3.04
  -1  15  -4   36.33    2.00
  -1  15  -4   40.45    2.28
   1 -15   5   19.18    2.50
  -1  15  -5   17.68    1.86
  -1  15  -6    5.21    1.79
   1 -15   6    5.73    2.03
  -1  15  -6    4.58    1.56
  -1  15  -6    5.30    1.84
  -1  15  -7  236.43    6.07
  -1  15  -7  237.67    5.80
   1 -15   7  244.66    6.03
  -1  15  -7  250.16    5.46
  -1  15  -8  279.78    5.96
   1 -15   8  292.49    6.42
  -1  15  -8  283.70    6.45
  -1  15  -9  332.73    7.19
  -1  15  -9  334.88    6.61
  -1  15 -10  371.94    7.58
  -1  15 -10  355.01    7.21
  -1  15 -11    2.43    1.48
  -1  15 -11    4.83    1.62
  -1  15 -12   69.66    2.85
  -1  15 -12   75.22    3.17
  -1  15 -12   68.58    2.74
  -1  15 -13    2.74    1.79
  -1  15 -13    3.82    1.70
  -1  15 -14  133.78    3.97
  -1  15 -14  137.00    4.06
  -1  15 -15  221.13    5.21
  -1  15 -15  226.43    5.28
  -1  15 -16  403.48    7.97
  -1  15 -17   38.95    1.89
  -1  15 -17   39.74    1.93
   1 -14  -4    0.97    0.99
   1 -14  -4    0.84    0.77
   1 -14  -3    6.32    1.61
   1 -14  -2    7.27    1.97
   1 -14  -2    7.22    1.02
  -1  14   1   64.07    3.38
  -1  14   0   87.79    4.14
   1 -14   0   88.14    4.15
  -1  14  -1  313.02    8.16
   1 -14   1  322.72    8.11
  -1  14  -2  404.83    9.81
   1 -14   2  422.23    9.61
   1 -14   3  134.50    5.01
  -1  14  -3  127.38    5.30
  -1  14  -3  136.06    3.96
  -1  14  -4    2.45    2.88
  -1  14  -4    1.31    1.63
  -1  14  -4    3.30    1.49
   1 -14   4    2.79    2.29
  -1  14  -5   11.61    1.96
  -1  14  -5    3.91    4.61
  -1  14  -5   13.39    1.83
  -1  14  -5   12.28    1.55
   1 -14   5    4.10    2.66
   1 -14   5   14.62    2.43
  -1  14  -6  199.49    4.93
  -1  14  -6  174.63    5.15
  -1  14  -6  192.32    5.16
   1 -14   6  195.58    5.62
  -1  14  -6  216.53    9.63
  -1  14  -7  270.34    6.03
  -1  14  -7  264.50    6.76
  -1  14  -7  287.16   10.92
  -1  14  -7  264.78    6.39
   1 -14   7  283.27    6.68
   1 -14   8  344.88   11.31
  -1  14  -8  339.11    7.97
  -1  14  -8  342.89    6.90
  -1  14  -8  339.59    7.33
  -1  14  -9  219.18    5.01
  -1  14  -9  212.70    6.09
  -1  14  -9  216.26    4.83
  -1  14  -9  210.65    5.28
  -1  14 -10   99.50    3.48
  -1  14 -10  102.85    3.41
  -1  14 -11   80.12    3.14
  -1  14 -11   73.38    3.15
  -1  14 -12  196.94    5.28
  -1  14 -12  192.81    5.03
  -1  14 -12  204.01    5.46
  -1  14 -13   17.78    2.26
  -1  14 -13   19.89    2.33
  -1  14 -13   16.54    1.93
  -1  14 -14   27.00    2.35
  -1  14 -14   24.12    2.39
  -1  14 -15  253.79    5.98
  -1  14 -15  247.63    6.10
  -1  14 -16  236.34    5.77
  -1  14 -17    6.16    1.55
  -1  14 -17    6.54    1.69
   1 -13  -5   47.16    1.88
   1 -13  -5   50.02    2.00
   1 -13  -4    3.90    1.66
   1 -13  -4    4.30    0.95
   1 -13  -3   44.21    1.87
   1 -13  -3   49.02    2.95
  -1  13   3   49.09    2.74
  -1  13   2   16.82    2.48
   1 -13  -2   15.98    1.77
   1 -13  -1  141.09    3.90
  -1  13   1  150.70    5.16
   1 -13   0   76.78    2.80
  -1  13   0   90.81    4.31
   1 -13   0   85.81    4.32
   1 -13   1  301.73    8.15
   1 -13   1  365.43   10.53
  -1  13  -1  298.06    8.09
  -1  13  -1  363.13   12.22
  -1  13  -2  438.24   10.42
   1 -13   2  463.83   10.43
  -1  13  -2  463.90   14.55
   1 -13   3    3.23    2.40
  -1  13  -3    4.25    4.67
   1 -13   3    1.92    2.53
  -1  13  -3    2.32    2.70
  -1  13  -4  125.37    5.17
   1 -13   4  119.87    4.71
  -1  13  -4  129.92    3.93
  -1  13  -4  120.76    3.90
  -1  13  -4  124.62    3.75
  -1  13  -5    7.85    2.77
   1 -13   5    7.01    2.22
  -1  13  -5    7.46    1.92
  -1  13  -5    7.41    1.45
  -1  13  -5    7.14    1.72
  -1  13  -5   12.65    4.89
  -1  13  -6   95.22    3.63
   1 -13   6   34.10    4.13
   1 -13   6   97.93    3.83
  -1  13  -6   31.20    5.52
  -1  13  -6   99.60    3.25
  -1  13  -7  210.35    4.85
  -1  13  -7  205.81    5.59
  -1  13  -7  198.05    5.09
  -1  13  -7  108.24    7.59
   1 -13   7  214.51    5.37
   1 -13   7  129.93    7.11
  -1  13  -8   88.66    2.94
  -1  13  -8   83.64    3.25
  -1  13  -8   85.69    3.84
  -1  13  -8   42.77    5.53
   1 -13   8   54.85    4.79
  -1  13  -9   66.37    2.94
   1 -13   9   37.54    4.23
  -1  13  -9   23.72    4.55
  -1  13  -9   71.20    3.73
  -1  13  -9   71.08    2.59
  -1  13 -10   12.67    1.93
  -1  13 -10   13.29    2.75
  -1  13 -10   13.83    2.00
  -1  13 -11  173.95    4.94
  -1  13 -11  169.10    4.78
  -1  13 -12  489.67    9.77
  -1  13 -12  472.23    9.74
  -1  13 -12  459.26    9.38
  -1  13 -13   11.79    2.23
  -1  13 -13   11.18    1.93
  -1  13 -13   12.28    2.26
  -1  13 -14   27.62    2.50
  -1  13 -14   27.68    2.18
  -1  13 -14   28.94    2.72
  -1  13 -15  138.16    4.64
  -1  13 -15  142.96    4.47
  -1  13 -16    2.10    2.07
  -1  13 -17  128.84    4.15
  -1  13 -17  121.88    3.73
  -1  13 -18  360.17    7.05
  -1  13 -18  364.54    6.73
  -1  13 -18  361.98    6.85
   1 -12  -7  151.74    3.24
   1 -12  -5   16.95    1.33
   1 -12  -5   17.85    2.04
   1 -12  -4   41.44    1.97
   1 -12  -4   43.46    3.01
  -1  12   4   44.21    2.64
   1 -12  -3  183.68    5.79
   1 -12  -3  183.03    4.74
  -1  12   3  179.42    5.33
   1 -12  -2    3.34    1.68
  -1  12   2    2.90    2.26
   1 -12  -1   20.10    1.92
  -1  12   1   13.19    4.53
  -1  12   1   20.72    2.76
  -1  12   0   53.91    6.00
   1 -12   0   66.90    3.99
   1 -12   0   61.36    2.54
  -1  12   0   61.32    3.64
   1 -12   1  300.26    9.18
  -1  12  -1  207.95    6.31
   1 -12   1  205.12    4.84
   1 -12   1  207.37    6.52
  -1  12  -1  287.77   10.59
   1 -12   2  154.66    5.35
  -1  12  -2  145.71    8.09
  -1  12  -2  161.52    5.42
   1 -12   2  145.04    6.70
   1 -12   3  263.79    7.19
  -1  12  -3  252.94    7.28
  -1  12  -4  731.74   14.55
  -1  12  -4  696.12   13.21
   1 -12   4  739.55   14.21
  -1  12  -5  270.06    5.85
   1 -12   5  265.78    6.66
  -1  12  -5  245.79    6.08
  -1  12  -5  236.26    9.93
   1 -12   6   52.48    2.88
  -1  12  -6   51.02    2.88
  -1  12  -6   55.35    2.45
  -1  12  -7  232.30    5.15
  -1  12  -7  218.13    5.88
  -1  12  -7  218.42    5.39
   1 -12   7  238.69    8.85
  -1  12  -8    2.86    1.53
  -1  12  -8    2.29    1.34
  -1  12  -8    2.67    3.98
  -1  12  -8    2.63    2.19
   1 -12   8    3.58    2.68
  -1  12  -9   42.59    2.46
  -1  12  -9   41.60    4.63
  -1  12  -9   44.78    3.10
  -1  12  -9   41.98    2.08
  -1  12 -10  399.43    8.21
  -1  12 -10  385.12    8.11
   1 -12  10  369.52   11.33
  -1  12 -10  393.89    8.98
  -1  12 -11  545.36   10.66
  -1  12 -11  564.88   10.93
  -1  12 -12  647.49   12.30
  -1  12 -12  650.95   12.44
  -1  12 -12  627.75   12.05
  -1  12 -13   -0.41    1.47
  -1  12 -13   -0.21    2.21
  -1  12 -13   -0.51    1.98
  -1  12 -13    0.11    1.82
  -1  12 -14   23.25    2.55
  -1  12 -14   23.92    2.01
  -1  12 -14   25.49    2.81
  -1  12 -14   21.02    2.11
  -1  12 -15   63.27    3.53
  -1  12 -15   59.62    2.67
  -1  12 -15   58.63    2.64
  -1  12 -15   64.67    3.33
  -1  12 -16   67.64    3.37
  -1  12 -17  351.82    7.50
  -1  12 -17  359.38    7.90
  -1  12 -18  566.75   10.11
  -1  12 -18  593.55   10.33
  -1  12 -18  578.44   10.51
   1 -11  -8   38.18    1.65
   1 -11  -7   69.45    2.28
   1 -11  -7   78.95    2.24
   1 -11  -6  226.28    5.17
   1 -11  -6  240.67    5.02
   1 -11  -6  244.56    5.76
   1 -11  -5   -0.13    2.03
   1 -11  -5    1.04    1.30
   1 -11  -5    1.30    1.49
  -1  11   5    0.72    1.69
  -1  11   4  304.26    7.18
   1 -11  -4  317.22    6.81
   1 -11  -4  306.74    7.76
   1 -11  -3  135.07    5.18
   1 -11  -3  134.98    4.03
  -1  11   3  137.73    4.66
  -1  11   2    1.69    3.95
   1 -11  -2    2.84    1.75
  -1  11   2    2.56    2.22
  -1  11   1    3.37    2.16
   1 -11  -1    5.90    1.64
  -1  11   1    9.79    4.52
   1 -11  -1    5.46    2.21
   1 -11   0    9.09    2.47
  -1  11   0    7.18    2.23
  -1  11   0    8.92    4.39
   1 -11   0    8.99    1.55
   1 -11   0    7.98    2.54
   1 -11   1  140.56    3.51
   1 -11   1  137.68    4.94
  -1  11  -1  126.81    4.56
  -1  11  -2   20.60    2.49
   1 -11   2   21.53    2.63
   1 -11   2   17.72    3.20
  -1  11  -2   15.23    4.85
   1 -11   3  351.67   10.78
   1 -11   3  367.13    8.34
  -1  11  -3  361.02    8.32
  -1  11  -3  362.23    7.28
  -1  11  -4 1576.14   26.34
  -1  11  -4 1571.03   25.23
   1 -11   4 1571.83   26.09
  -1  11  -5  246.40    5.23
   1 -11   5  235.87    5.88
  -1  11  -5  218.69    5.48
   1 -11   5  210.78    8.19
  -1  11  -5  195.92    8.68
  -1  11  -6   12.57    1.96
  -1  11  -6   11.84    2.32
   1 -11   6   15.76    1.89
   1 -11   6    5.19    2.87
  -1  11  -6   16.46    1.57
  -1  11  -6    5.34    4.15
  -1  11  -7   32.88    1.87
  -1  11  -7   32.09    2.47
  -1  11  -7   30.82    2.04
   1 -11   7   26.10    3.63
  -1  11  -8   10.63    2.15
  -1  11  -8   15.81    4.03
  -1  11  -8   12.37    1.68
  -1  11  -8   12.85    1.48
  -1  11  -9  176.27    4.68
  -1  11  -9  187.78    4.33
  -1  11  -9  177.71    5.32
  -1  11  -9  177.41    7.03
  -1  11 -10  379.20    8.09
  -1  11 -10  400.42    8.26
  -1  11 -11  937.69   16.09
  -1  11 -11  922.87   16.46
  -1  11 -11  972.17   16.76
  -1  11 -12  334.90    7.57
  -1  11 -12  358.21    8.00
  -1  11 -12  337.37    7.34
  -1  11 -12  344.47    7.77
  -1  11 -13    2.88    1.91
  -1  11 -13    3.92    1.88
  -1  11 -13    4.04    2.12
  -1  11 -13    2.99    2.38
  -1  11 -14   85.93    3.43
  -1  11 -14   88.82    3.88
  -1  11 -14   84.87    4.08
  -1  11 -14   89.38    3.54
  -1  11 -15   26.80    2.20
  -1  11 -15   26.36    2.80
  -1  11 -15   25.19    2.96
  -1  11 -15   30.04    2.45
  -1  11 -16  107.65    4.10
  -1  11 -16  101.04    3.50
  -1  11 -17  503.99    9.34
  -1  11 -17  517.43    9.99
  -1  11 -18  302.68    6.08
  -1  11 -18  293.20    5.62
   1 -10  -9    4.41    0.93
   1 -10  -9    3.12    1.04
   1 -10  -8    5.95    1.09
   1 -10  -8    3.49    1.29
   1 -10  -7   30.51    2.21
   1 -10  -7   28.49    2.07
   1 -10  -7   29.15    1.78
   1 -10  -6    1.59    1.68
   1 -10  -6    2.67    1.40
   1 -10  -6    1.57    2.08
   1 -10  -5  137.88    4.42
   1 -10  -5  135.67    5.05
   1 -10  -5  148.17    4.06
  -1  10   5  143.18    4.54
   1 -10  -4  376.88    9.33
   1 -10  -4  379.23    8.37
  -1  10   4  383.13    8.69
  -1  10   3  367.97    8.29
  -1  10   3  347.37   12.51
   1 -10  -3  388.59    7.69
   1 -10  -3  364.18    8.99
  -1  10   2  114.37    7.29
  -1  10   2  112.07    4.24
   1 -10  -2  125.34    3.73
   1 -10  -1    5.87    2.24
  -1  10   1    9.41    4.35
  -1  10   1   10.00    2.10
  -1  10   1    5.38    3.66
   1 -10  -1    9.15    1.61
  -1  10   0   30.81    3.49
   1 -10   0   65.98    4.20
  -1  10   0   58.34    5.53
  -1  10   0   26.49    2.12
   1 -10   0   30.51    1.85
  -1  10   0   33.44    2.52
   1 -10   0   26.04    2.67
  -1  10  -1  148.33    7.45
   1 -10   1  154.32    6.26
  -1  10  -1  119.52    4.08
   1 -10   1  119.13    4.31
  -1  10  -1  115.46    3.74
  -1  10  -1   98.21    5.28
  -1  10  -2   74.66    3.25
  -1  10  -2   87.47    6.31
   1 -10   2   72.28    3.35
  -1  10  -2   50.31    3.91
   1 -10   2   96.51    5.24
  -1  10  -2   68.32    2.97
   1 -10   3  664.07   12.30
  -1  10  -3  645.20   12.23
  -1  10  -4 1595.53   26.99
  -1  10  -4 1176.60   23.36
   1 -10   5  155.76    6.71
  -1  10  -5  143.14    7.33
   1 -10   6   64.98    4.48
  -1  10  -6   53.20    5.00
  -1  10  -6   56.14    2.99
  -1  10  -6   60.92    2.71
  -1  10  -7    3.51    1.29
  -1  10  -7    4.06    1.70
  -1  10  -8  115.14    3.43
  -1  10  -8  116.24    3.96
  -1  10  -9  418.90    7.52
  -1  10  -9  350.69    9.66
   1 -10   9  365.03   10.66
  -1  10  -9  407.28    7.95
  -1  10 -10  681.58   12.09
  -1  10 -10  664.69   11.75
  -1  10 -10  654.77   11.86
  -1  10 -11  356.43    7.58
  -1  10 -11  364.97    7.89
  -1  10 -11  367.73    7.81
  -1  10 -11  340.91    7.54
  -1  10 -12  132.53    4.36
  -1  10 -12  139.61    4.47
  -1  10 -12  135.20    4.37
  -1  10 -12  130.76    4.64
  -1  10 -13    6.34    2.49
  -1  10 -13    6.46    2.24
  -1  10 -13    7.36    2.24
  -1  10 -13   10.12    2.09
  -1  10 -14  109.99    4.29
  -1  10 -14  109.37    3.93
  -1  10 -14  107.50    4.16
  -1  10 -15    1.21    2.30
  -1  10 -15    0.50    2.06
  -1  10 -15    0.55    1.76
  -1  10 -16   22.92    2.67
  -1  10 -16   23.43    2.43
  -1  10 -17  100.70    3.39
  -1  10 -17  102.24    3.76
  -1  10 -18  117.52    3.20
  -1  10 -18  123.33    3.74
   1  -9 -10   13.97    1.21
   1  -9  -9   31.16    2.02
   1  -9  -9   29.55    2.04
   1  -9  -9   31.13    1.64
   1  -9  -9   29.09    1.67
   1  -9  -8    1.77    1.43
   1  -9  -8    1.57    1.71
   1  -9  -8    1.98    1.30
   1  -9  -7    1.21    1.85
   1  -9  -7    0.73    1.94
   1  -9  -7    0.45    1.57
   1  -9  -7    1.71    1.39
  -1   9   6    4.92    1.83
   1  -9  -6    4.66    2.32
   1  -9  -6    4.20    1.61
   1  -9  -6    6.12    1.73
   1  -9  -5  305.24    6.89
   1  -9  -5  289.43    7.67
  -1   9   5  283.68    6.87
  -1   9   5  304.32   12.01
   1  -9  -4 1419.21   25.76
   1  -9  -4 1603.99   24.60
  -1   9   4 1586.18   32.09
  -1   9   4 1324.00   28.30
  -1   9   4 1474.72   24.97
  -1   9   3  337.55    7.83
   1  -9  -3  350.06    7.34
  -1   9   2  203.62    8.89
   1  -9  -2  216.82    4.88
  -1   9   2  192.83    8.21
  -1   9   2  212.41    5.49
   1  -9  -1   10.79    1.51
   1  -9  -1   29.10    2.88
  -1   9   1   10.53    1.55
  -1   9   1   23.03    4.49
  -1   9   1   15.56    1.99
  -1   9   1   14.89    3.87
  -1   9   0  162.66    7.15
  -1   9   0  155.34    7.34
  -1   9  -1  335.18   10.07
   1  -9   1  363.59    9.30
  -1   9  -2  667.19   15.01
   1  -9   2  677.31   14.24
  -1   9  -3  693.39   14.17
  -1   9  -4  521.15   11.49
   1  -9   4  510.49   12.68
   1  -9   5    1.55    2.74
  -1   9  -5    0.94    3.77
   1  -9   6  225.03    7.42
  -1   9  -6  166.77    6.98
   1  -9   7   54.64    3.99
  -1   9  -7   30.84    3.98
  -1   9  -8  361.26    9.34
   1  -9   8  397.94   10.44
  -1   9  -9  703.04   12.90
  -1   9  -9  689.30   12.57
  -1   9 -10  593.88   11.05
  -1   9 -10  617.32   11.55
  -1   9 -10  604.92   11.17
  -1   9 -10  626.12   11.32
  -1   9 -11  138.78    4.26
  -1   9 -11  142.51    4.26
  -1   9 -11  143.59    4.43
  -1   9 -11  139.28    4.41
  -1   9 -12   21.00    2.31
  -1   9 -12   23.07    2.63
  -1   9 -12   18.34    2.57
  -1   9 -12   20.74    2.43
  -1   9 -13  214.44    6.07
  -1   9 -13  223.28    5.84
  -1   9 -13  217.15    6.01
  -1   9 -14  244.72    6.60
  -1   9 -14  241.19    6.18
  -1   9 -14  246.71    6.57
  -1   9 -15   12.87    2.66
  -1   9 -15   12.55    2.49
  -1   9 -16    4.36    2.33
  -1   9 -16    6.22    2.22
  -1   9 -17   93.41    3.62
  -1   9 -17   87.45    4.12
  -1   9 -17   91.33    3.32
  -1   9 -18   33.68    1.92
  -1   9 -18   37.98    2.25
  -1   9 -18   35.98    2.52
   1  -8 -11  163.33    3.54
   1  -8 -11  155.46    3.36
   1  -8 -11  163.79    3.71
   1  -8 -10    7.11    1.23
   1  -8 -10    6.10    1.60
   1  -8 -10    6.07    1.45
   1  -8  -9   35.51    2.53
   1  -8  -9   36.19    2.00
   1  -8  -9   38.09    2.36
   1  -8  -8   13.44    2.06
   1  -8  -8   14.05    2.01
   1  -8  -8   13.85    1.77
   1  -8  -7   58.51    2.69
   1  -8  -7   62.50    3.46
  -1   8   6   45.57    2.65
   1  -8  -6   45.72    3.30
   1  -8  -6   41.77    2.88
   1  -8  -6   42.79    2.40
  -1   8   5  432.85   14.14
   1  -8  -5  407.75    8.19
  -1   8   4 2123.43   38.98
   1  -8  -4 2064.73   31.48
  -1   8   3  140.36    7.47
   1  -8  -3  137.04    3.78
   1  -8  -3  122.25    4.76
  -1   8   3  131.60    6.63
  -1   8   3  147.14    4.24
  -1   8   2  219.87    8.62
  -1   8   2  222.94    5.45
   1  -8  -2  223.05    4.89
   1  -8  -2  244.97    7.08
  -1   8   2  241.92    8.48
  -1   8   1  133.63    6.45
  -1   8   1  151.26    6.76
   1  -8   0   73.05    4.04
  -1   8   0   69.65    5.30
  -1   8  -1  460.59   10.87
  -1   8  -1  462.27   11.70
  -1   8  -2   69.92    3.91
  -1   8  -3  417.06    9.48
  -1   8  -4  287.39    8.65
  -1   8  -4  275.40    7.33
   1  -8   4  268.43    8.16
   1  -8   5   57.50    4.17
  -1   8  -5   58.34    4.64
   1  -8   6 1857.31   32.16
  -1   8  -6 1802.67   31.42
  -1   8  -7  512.24   11.44
   1  -8   7  515.75   11.97
   1  -8   8   16.09    2.60
  -1   8  -8   12.71    2.55
  -1   8  -9  303.17    6.03
  -1   8  -9  286.27    6.28
  -1   8 -10  290.56    6.59
  -1   8 -10  280.87    6.27
  -1   8 -10  293.65    6.87
  -1   8 -10  296.60    6.40
  -1   8 -10  297.52    6.53
  -1   8 -10  291.78    6.48
  -1   8 -11   28.52    2.84
  -1   8 -11   32.15    2.49
  -1   8 -11   31.15    2.32
  -1   8 -11   27.53    2.63
  -1   8 -11   32.30    2.36
  -1   8 -12  725.49   13.40
  -1   8 -12  729.49   13.51
  -1   8 -12  719.72   13.19
  -1   8 -12  714.91   13.67
  -1   8 -13  729.73   13.79
  -1   8 -13  705.00   13.28
  -1   8 -13  734.91   13.59
  -1   8 -13  705.15   13.84
  -1   8 -14  284.20    7.33
  -1   8 -14  272.03    6.69
  -1   8 -14  293.39    7.67
  -1   8 -14  293.89    7.53
  -1   8 -14  282.30    6.86
  -1   8 -15  116.83    4.60
  -1   8 -15  111.37    3.87
  -1   8 -15  113.35    4.46
  -1   8 -16   11.56    2.45
  -1   8 -16    9.71    2.96
  -1   8 -16    9.74    1.75
  -1   8 -17   10.05    2.60
  -1   8 -17    8.71    2.36
  -1   8 -17   11.28    2.17
  -1   8 -18    8.70    1.66
  -1   8 -18    7.82    1.91
   1  -7 -12  336.06    6.03
   1  -7 -12  335.56    6.12
   1  -7 -12  348.39    6.34
   1  -7 -11  195.08    4.31
   1  -7 -11  199.36    4.61
   1  -7 -11  191.48    4.64
   1  -7 -11  194.46    4.86
   1  -7 -10   50.28    2.29
   1  -7 -10   47.41    2.87
   1  -7 -10   49.07    2.68
   1  -7  -9   18.69    1.88
   1  -7  -9   19.01    2.36
   1  -7  -8   13.88    2.25
  -1   7   8   12.88    4.58
   1  -7  -8   13.73    1.94
   1  -7  -7   46.92    3.15
   1  -7  -7   50.97    2.63
  -1   7   6   63.90    2.99
   1  -7  -6   72.24    3.28
  -1   7   5  136.58    4.13
   1  -7  -5  131.97    4.08
  -1   7   4 1666.00   26.95
   1  -7  -4 1706.83   26.53
   1  -7  -3    1.83    1.54
  -1   7   3    1.89    3.33
   1  -7  -3    1.08    1.35
  -1   7   3    0.30    3.52
   1  -7  -2  304.39    5.88
  -1   7   2  318.50    9.22
   1  -7  -2  301.99    7.90
  -1   7   2  297.85    9.51
  -1   7   1  555.43   12.72
   1  -7  -1  599.51   11.96
  -1   7   0    3.07    3.88
  -1   7   0    3.94    2.98
   1  -7   0    2.50    2.42
   1  -7   1  187.30    6.01
  -1   7  -1  172.18    6.89
  -1   7  -2    6.20    2.45
   1  -7   3    2.09    2.64
  -1   7  -3    7.73    3.89
  -1   7  -4   34.87    4.22
  -1   7  -4   37.06    3.06
   1  -7   4   29.63    3.43
  -1   7  -5  310.73    8.37
   1  -7   5  308.55    8.35
  -1   7  -6 1864.83   31.07
   1  -7   6 1842.25   31.78
   1  -7   7  157.50    5.69
  -1   7  -7  178.90    5.40
  -1   7  -8  172.50    4.50
   1  -7   8  120.29    4.96
   1  -7   9  453.00   10.07
  -1   7 -10    3.78    1.72
  -1   7 -10    4.44    2.08
  -1   7 -10    3.01    1.95
  -1   7 -10    3.32    1.55
  -1   7 -10    3.34    1.54
  -1   7 -10    3.06    1.18
  -1   7 -11  624.80   11.47
  -1   7 -11  620.21   11.49
  -1   7 -11  600.13   11.60
  -1   7 -11  609.71   11.52
  -1   7 -11  605.21   11.72
  -1   7 -11  573.21   11.97
  -1   7 -12  969.13   17.41
  -1   7 -12  965.63   17.39
  -1   7 -12  973.26   17.09
  -1   7 -12  972.82   17.20
  -1   7 -12  930.65   17.07
  -1   7 -13 1035.08   18.46
  -1   7 -13 1039.23   18.50
  -1   7 -13 1067.89   19.02
  -1   7 -13 1043.16   18.96
  -1   7 -14  310.07    7.57
  -1   7 -14  338.75    8.19
  -1   7 -15   67.33    3.81
  -1   7 -15   64.32    3.22
  -1   7 -15   68.67    4.40
  -1   7 -16   71.43    3.16
  -1   7 -16   75.01    3.53
  -1   7 -16   79.91    3.72
  -1   7 -16   76.41    4.33
  -1   7 -17    4.75    2.53
  -1   7 -17    1.56    1.38
  -1   7 -17    2.78    1.76
  -1   7 -17    2.78    2.09
  -1   7 -18   11.15    1.43
  -1   7 -18    9.21    1.83
  -1   7 -18   11.59    1.61
   1  -6 -13  135.11    3.12
   1  -6 -13  144.02    3.21
   1  -6 -12  152.88    3.63
   1  -6 -12  149.36    3.70
   1  -6 -12  149.39    4.13
   1  -6 -12  150.42    3.99
   1  -6 -11   11.62    1.91
   1  -6 -11   11.42    1.59
   1  -6 -11   12.20    2.21
   1  -6 -11    9.62    1.99
   1  -6 -10  233.48    5.56
   1  -6 -10  247.60    6.33
   1  -6  -9  291.08    6.50
   1  -6  -9  286.92    6.74
  -1   6   8   63.46    6.77
   1  -6  -8   72.45    3.04
   1  -6  -7   83.90    3.60
   1  -6  -7   90.29    3.18
  -1   6   7   87.66    7.05
  -1   6   6   46.40    2.45
   1  -6  -6   39.92    2.57
   1  -6  -5   83.26    2.95
  -1   6   5   90.90    5.02
  -1   6   4  267.62    8.07
   1  -6  -4  255.76    5.38
   1  -6  -3   76.03    2.60
  -1   6   3   93.86    5.70
  -1   6   2 2540.27   42.99
   1  -6  -2 2568.91   41.29
   1  -6  -2 2512.11   38.89
  -1   6   1  813.37   15.15
  -1   6   1  782.25   15.00
  -1   6   0   56.43    4.50
  -1   6   0   61.66    3.83
  -1   6  -1   21.17    2.78
  -1   6  -1   12.49    3.63
  -1   6  -2   29.18    2.64
  -1   6  -3    4.26    2.15
   1  -6   3    4.30    2.21
  -1   6  -3    2.93    3.25
   1  -6   4  238.48    6.30
  -1   6  -4  167.43    5.91
  -1   6  -5  413.83    9.15
   1  -6   5  408.65    9.41
   1  -6   6 2181.03   38.70
  -1   6  -6 2542.92   38.10
  -1   6  -7  180.97    3.69
  -1   6  -7  149.67    4.29
   1  -6   8  162.21    5.03
  -1   6  -8  175.73    3.94
  -1   6  -9   70.64    2.49
  -1   6 -10   70.76    2.54
  -1   6 -10   59.65    3.10
  -1   6 -10   65.58    2.76
  -1   6 -10   63.63    3.19
  -1   6 -10   62.05    2.89
  -1   6 -10   66.12    2.74
  -1   6 -11  448.12    9.04
  -1   6 -11  450.78    9.05
  -1   6 -11  423.41    9.52
  -1   6 -11  426.09    9.12
  -1   6 -11  442.44    9.19
  -1   6 -11  422.57    8.16
  -1   6 -12 1088.64   19.56
  -1   6 -12 1157.24   18.72
  -1   6 -12 1111.71   19.70
  -1   6 -12 1105.16   19.73
  -1   6 -12 1139.34   19.89
  -1   6 -12 1116.56   19.53
  -1   6 -13  927.46   17.22
  -1   6 -13  980.71   17.61
  -1   6 -13  937.77   16.40
  -1   6 -13  953.40   17.52
  -1   6 -14   19.84    2.93
  -1   6 -14   15.49    2.57
  -1   6 -14   20.48    1.84
  -1   6 -14   21.42    2.92
  -1   6 -14   23.02    3.38
  -1   6 -15   39.06    2.93
  -1   6 -15   35.41    3.73
  -1   6 -15   39.74    3.17
  -1   6 -15   38.41    3.21
  -1   6 -16   93.12    4.16
  -1   6 -16   99.91    4.66
  -1   6 -16   97.73    3.80
  -1   6 -17    1.10    1.47
  -1   6 -17    2.01    1.81
  -1   6 -17    1.37    2.20
  -1   6 -17    0.35    1.66
  -1   6 -18   10.36    1.30
  -1   6 -18   10.98    1.24
   1  -5 -14    2.28    0.76
   1  -5 -14    2.51    0.79
   1  -5 -13   24.33    1.46
   1  -5 -13   27.38    1.89
   1  -5 -13   23.49    1.46
   1  -5 -12   52.12    2.46
   1  -5 -12   50.25    2.89
   1  -5 -12   55.13    2.87
   1  -5 -12   52.46    2.33
   1  -5 -11    9.85    1.80
   1  -5 -11    9.82    2.05
   1  -5 -11    7.54    1.69
   1  -5 -11    9.53    2.34
   1  -5 -10  281.50    6.45
   1  -5 -10  286.76    7.32
   1  -5 -10  283.25    6.48
  -1   5   9  527.03   16.80
   1  -5  -9  552.12   10.43
   1  -5  -9  541.58   10.54
  -1   5   8    9.27    4.89
   1  -5  -8    2.04    1.63
   1  -5  -8    3.91    1.71
   1  -5  -8    1.12    3.67
   1  -5  -7   26.37    2.42
   1  -5  -7   33.68    2.09
   1  -5  -6  122.85    3.73
  -1   5   5    2.42    2.74
   1  -5  -5    3.41    1.42
   1  -5  -4    5.78    1.37
  -1   5   4    5.79    3.05
   1  -5  -4    4.64    1.29
   1  -5  -3  999.81   15.51
  -1   5   3  952.95   18.18
   1  -5  -2 3003.86   47.50
  -1   5   2 3020.03   48.20
   1  -5  -1 2421.94   38.37
  -1   5   1 2458.03   38.89
   1  -5   0    2.17    1.97
  -1   5   0    3.40    3.08
  -1   5   0    4.69    2.37
  -1   5  -1   10.46    2.26
  -1   5  -2  386.32    8.30
   1  -5   2  483.37    9.10
  -1   5  -3 1206.63   21.59
  -1   5  -3 1261.76   21.21
  -1   5  -4  785.43   14.12
   1  -5   4  784.39   14.42
  -1   5  -5 2348.69   37.73
   1  -5   5 2491.33   38.68
   1  -5   6  743.34   14.32
  -1   5  -6  805.41   13.37
  -1   5  -7    2.80    2.54
  -1   5  -7    2.79    1.13
  -1   5  -7    2.32    1.19
   1  -5   7    5.33    1.65
  -1   5  -8   91.31    4.62
  -1   5  -8   78.85    2.44
  -1   5  -9    4.64    1.28
  -1   5  -9    6.96    2.79
  -1   5 -10    7.44    1.73
  -1   5 -10    7.93    1.71
  -1   5 -10    7.81    1.68
  -1   5 -10    6.77    1.86
  -1   5 -10    8.22    2.11
  -1   5 -10    7.88    1.42
  -1   5 -10    6.38    2.72
  -1   5 -11  235.81    5.11
  -1   5 -11  222.50    5.47
  -1   5 -11  238.96    6.08
  -1   5 -11  220.20    6.07
  -1   5 -11  224.26    5.89
  -1   5 -11  228.61    5.81
  -1   5 -11  226.27    5.82
  -1   5 -11  226.99    5.93
  -1   5 -12  937.39   16.85
  -1   5 -12  940.66   17.07
  -1   5 -12  933.02   17.07
  -1   5 -12  936.71   15.79
  -1   5 -12  949.50   16.52
  -1   5 -12  906.26   17.17
  -1   5 -12  965.91   17.24
  -1   5 -13   67.15    3.79
  -1   5 -13   69.26    3.78
  -1   5 -13   58.79    3.57
  -1   5 -13   66.16    3.10
  -1   5 -14    2.52    2.47
  -1   5 -14    2.80    2.33
  -1   5 -14    3.12    1.76
  -1   5 -14    2.60    2.47
  -1   5 -14    3.34    3.07
  -1   5 -15  119.51    4.47
  -1   5 -15  123.68    3.83
  -1   5 -15  140.32    5.51
  -1   5 -15  136.49    4.91
  -1   5 -15  131.81    4.59
  -1   5 -16   58.48    3.79
  -1   5 -16   57.66    2.97
  -1   5 -16   58.91    3.34
  -1   5 -17    5.46    1.49
  -1   5 -17    4.24    1.43
  -1   5 -17    6.14    1.73
  -1   5 -17    5.94    2.04
   1  -4 -14    3.12    1.35
   1  -4 -14    4.06    1.27
   1  -4 -13    2.61    1.29
   1  -4 -13    3.36    1.31
   1  -4 -13    2.21    1.28
   1  -4 -13    2.98    1.85
   1  -4 -12   71.65    2.94
   1  -4 -12   72.92    3.58
   1  -4 -12   71.66    3.01
   1  -4 -12   73.67    2.98
   1  -4 -11  120.11    4.01
   1  -4 -11  128.66    4.10
   1  -4 -11  126.54    4.72
   1  -4 -10  653.65   12.13
   1  -4 -10  620.37   11.73
   1  -4  -9  828.78   14.40
   1  -4  -9  800.79   13.90
   1  -4  -8   43.53    4.82
   1  -4  -8   47.20    2.41
   1  -4  -7  177.37    4.24
   1  -4  -7  163.08    4.46
   1  -4  -6   35.27    2.14
  -1   4   5   56.52    3.67
   1  -4  -5   26.87    1.77
   1  -4  -4  204.24    4.27
   1  -4  -4  205.60    3.91
  -1   4   3 1081.62   19.30
   1  -4  -3 1106.65   18.48
   1  -4  -2 2017.24   33.00
  -1   4   2 2169.20   33.80
   1  -4  -1  715.77   13.76
  -1   4   1  926.78   14.80
  -1   4   0  358.01    7.66
  -1   4   0  424.68    8.46
  -1   4  -1   23.90    2.08
  -1   4  -2    8.33    2.02
  -1   4  -2    6.16    2.81
  -1   4  -3  574.89   10.95
  -1   4  -3  644.65   11.13
   1  -4   4  231.22    5.50
  -1   4  -4  235.73    5.22
  -1   4  -5 2572.10   39.16
  -1   4  -5 2463.52   37.70
   1  -4   6   53.66    2.50
  -1   4  -6   52.77    3.16
  -1   4  -7   94.94    2.15
  -1   4  -7   73.70    3.76
  -1   4  -8  441.86   10.12
  -1   4  -8  432.46    7.49
  -1   4  -9   35.30    1.80
  -1   4  -9   36.56    1.85
  -1   4 -10    3.63    1.78
  -1   4 -10    1.56    2.28
  -1   4 -10    3.07    1.68
  -1   4 -10    2.74    2.03
  -1   4 -10    2.74    1.99
  -1   4 -10    3.67    1.54
  -1   4 -10    3.81    1.27
  -1   4 -10    4.46    1.70
  -1   4 -10    3.24    1.69
  -1   4 -10    3.21    1.33
  -1   4 -11   19.14    1.61
  -1   4 -11   18.36    2.28
  -1   4 -11   17.59    2.07
  -1   4 -11   18.15    1.55
  -1   4 -11   18.89    2.35
  -1   4 -11   14.20    2.47
  -1   4 -11   13.36    2.26
  -1   4 -11   17.63    1.88
  -1   4 -12  440.08    9.13
  -1   4 -12  440.50    9.57
  -1   4 -12  419.67    9.60
  -1   4 -12  408.90    8.10
  -1   4 -12  434.76    9.31
  -1   4 -13   21.92    2.94
  -1   4 -13   22.02    2.42
  -1   4 -13   23.89    2.88
  -1   4 -13   24.52    3.01
  -1   4 -13   19.84    3.39
  -1   4 -14  270.65    7.80
  -1   4 -14  269.51    6.94
  -1   4 -14  265.50    7.18
  -1   4 -14  277.68    7.32
  -1   4 -14  265.10    6.59
  -1   4 -15  710.84   13.16
  -1   4 -15  713.47   13.78
  -1   4 -15  692.51   14.30
  -1   4 -15  711.97   13.52
  -1   4 -15  695.98   12.83
  -1   4 -16   61.87    3.20
  -1   4 -16   64.36    3.63
  -1   4 -16   66.66    2.82
  -1   4 -17    0.75    1.29
  -1   4 -17    0.97    1.17
  -1   4 -17    0.29    1.29
   1  -3 -15    3.18    0.99
   1  -3 -14    1.10    1.66
   1  -3 -14    0.74    1.28
   1  -3 -14    0.81    1.27
   1  -3 -14    1.75    1.54
   1  -3 -13    4.11    1.75
   1  -3 -13    4.18    2.20
   1  -3 -13    4.47    1.57
   1  -3 -13    4.14    1.46
   1  -3 -12    2.71    2.40
   1  -3 -12    3.37    1.73
   1  -3 -12    3.87    1.97
   1  -3 -12    1.32    1.82
   1  -3 -11  345.25    7.92
   1  -3 -11  349.59    7.58
  -1   3  11  324.54   13.13
   1  -3 -10  876.48   15.41
   1  -3  -9  994.70   16.53
   1  -3  -9 1010.34   17.62
   1  -3  -8  112.21    3.32
   1  -3  -8  113.87    4.01
   1  -3  -7   49.67    2.13
   1  -3  -7   48.83    2.42
   1  -3  -6   32.99    1.96
   1  -3  -5  233.28    4.54
   1  -3  -5  209.67    4.30
   1  -3  -4  116.06    3.08
   1  -3  -4  127.39    2.83
  -1   3   4  118.19    2.97
   1  -3  -4  120.59    2.68
  -1   3   4  110.12    4.37
   1  -3  -3 1371.07   22.44
  -1   3   3 1462.66   23.36
  -1   3   2 2238.94   35.29
  -1   3   1   17.78    2.72
  -1   3   0  141.41    3.76
  -1   3   0  183.50    4.56
  -1   3  -1  432.09    7.41
  -1   3  -2   99.38    3.13
  -1   3  -2   96.09    3.16
  -1   3  -2  101.10    2.89
  -1   3  -3 2433.77   37.12
  -1   3  -4 2466.04   37.33
  -1   3  -4 2438.83   37.45
  -1   3  -4 2345.25   36.15
  -1   3  -5   33.36    2.54
   1  -3   5   58.41    2.16
   1  -3   6  111.24    2.83
  -1   3  -6   89.00    3.76
  -1   3  -6   89.85    4.14
  -1   3  -6  111.59    2.70
  -1   3  -7  921.54   15.77
  -1   3  -7  913.05   16.31
  -1   3  -8 1357.00   21.14
  -1   3  -8 1324.95   20.99
  -1   3  -8 1329.73   23.69
  -1   3  -8 1350.12   24.42
  -1   3  -9  435.65    7.83
  -1   3  -9  459.02    8.08
  -1   3 -10    3.98    1.99
  -1   3 -10    5.64    1.74
  -1   3 -10    5.01    1.81
  -1   3 -10    6.67    1.28
  -1   3 -10    5.68    1.76
  -1   3 -10    7.88    1.36
  -1   3 -10    3.52    2.22
  -1   3 -10    5.62    1.88
  -1   3 -10    4.54    1.82
  -1   3 -10    6.61    1.44
  -1   3 -11   44.98    2.26
  -1   3 -11   45.36    3.01
  -1   3 -11   45.58    3.08
  -1   3 -11   45.13    2.83
  -1   3 -11   50.88    2.51
  -1   3 -12   44.36    2.32
  -1   3 -12   50.87    3.75
  -1   3 -12   49.22    3.40
  -1   3 -12   46.82    3.02
  -1   3 -12   52.41    3.22
  -1   3 -12   46.68    2.68
  -1   3 -13  128.38    5.02
  -1   3 -13  124.93    4.00
  -1   3 -13  129.98    4.57
  -1   3 -13  121.91    3.61
  -1   3 -13  131.79    4.58
  -1   3 -13  127.76    5.45
  -1   3 -14  834.06   16.14
  -1   3 -14  821.30   15.54
  -1   3 -14  806.63   14.94
  -1   3 -14  833.41   14.85
  -1   3 -15  906.55   15.73
  -1   3 -15  894.70   16.98
  -1   3 -15  911.59   16.43
  -1   3 -15  883.80   15.77
  -1   3 -16  144.87    4.18
  -1   3 -16  142.41    3.75
  -1   3 -16  151.41    3.84
   1  -2 -15    7.97    1.36
   1  -2 -15    6.92    1.31
   1  -2 -14    5.60    1.87
   1  -2 -14    4.50    1.80
   1  -2 -14    5.12    1.49
   1  -2 -13    6.88    1.66
   1  -2 -13    6.02    2.13
   1  -2 -13    7.00    1.85
   1  -2 -12   72.33    3.22
   1  -2 -12   72.89    3.65
   1  -2 -12   73.31    3.21
   1  -2 -11   58.37    3.05
   1  -2 -11   71.27    3.79
   1  -2 -10 1570.24   25.90
   1  -2 -10 1606.60   24.82
   1  -2  -9  195.93    5.43
   1  -2  -9  186.30    4.65
   1  -2  -8  440.55    8.22
   1  -2  -8  443.66   11.91
   1  -2  -7  500.89    8.82
   1  -2  -6    5.45    1.14
   1  -2  -6    5.19    1.35
   1  -2  -5   15.80    1.43
   1  -2  -5   33.55    1.73
   1  -2  -4  121.11    2.60
  -1   2   4  101.42    2.43
   1  -2  -4   92.53    2.44
  -1   2   4  112.01    3.73
  -1   2   3  139.25    3.86
   1  -2  -3  110.15    2.32
  -1   2   2  100.53    2.52
  -1   2   2   88.02    3.23
  -1   2   1   11.25    1.95
  -1   2   1   19.98    1.26
  -1   2  -1 2199.81   33.32
  -1   2  -2   92.67    2.23
  -1   2  -2   64.74    1.92
  -1   2  -3  149.89    3.74
  -1   2  -3  190.32    3.20
  -1   2  -4  128.51    3.54
  -1   2  -5   22.80    1.14
   1  -2   5   25.33    1.27
  -1   2  -5   37.37    2.37
  -1   2  -5   39.00    2.62
  -1   2  -6  201.31    5.81
  -1   2  -6  209.39    5.42
  -1   2  -7 2316.82   37.64
  -1   2  -7 2306.81   36.98
  -1   2  -7 2260.90   34.82
  -1   2  -8 1903.25   29.60
  -1   2  -8 1932.40   29.81
  -1   2  -8 1989.80   33.23
  -1   2  -8 1893.13   32.22
  -1   2  -9   69.19    2.88
  -1   2  -9   62.36    2.86
  -1   2  -9   63.75    2.92
  -1   2  -9   57.58    2.10
  -1   2  -9   67.09    2.82
  -1   2  -9   71.12    2.97
  -1   2  -9   61.74    2.38
  -1   2  -9   49.48    3.55
  -1   2  -9   73.15    3.15
  -1   2 -10   24.90    2.62
  -1   2 -10   26.74    2.50
  -1   2 -10   31.69    2.02
  -1   2 -10   29.07    1.97
  -1   2 -10   24.05    2.29
  -1   2 -10   23.81    2.50
  -1   2 -10   25.28    2.37
  -1   2 -10   28.53    1.62
  -1   2 -11   53.01    2.60
  -1   2 -11   50.01    3.05
  -1   2 -11   49.31    3.27
  -1   2 -11   45.45    3.01
  -1   2 -11   47.82    2.51
  -1   2 -11   47.17    3.57
  -1   2 -12   30.56    3.44
  -1   2 -12   32.15    2.41
  -1   2 -12   31.61    3.19
  -1   2 -12   32.03    2.84
  -1   2 -12   33.94    2.28
  -1   2 -12   28.48    2.72
  -1   2 -13   63.22    3.77
  -1   2 -13   64.92    3.50
  -1   2 -13   60.85    3.00
  -1   2 -13   69.18    3.89
  -1   2 -13   61.86    3.07
  -1   2 -13   61.95    2.69
  -1   2 -13   70.28    4.39
  -1   2 -13   65.98    3.35
  -1   2 -14  783.28   13.76
  -1   2 -14  776.26   14.45
  -1   2 -14  767.19   15.12
  -1   2 -14  720.08   12.87
  -1   2 -14  725.58   13.41
  -1   2 -14  761.25   14.47
  -1   2 -14  780.00   14.23
  -1   2 -15  578.73   10.83
  -1   2 -15  578.13   11.13
  -1   2 -15  558.19   11.02
  -1   2 -15  565.82   10.43
  -1   2 -16   42.58    1.99
  -1   2 -16   45.31    2.31
  -1   2 -17   11.30    1.05
   1  -1 -16    8.11    1.26
   1  -1 -16    7.72    1.20
   1  -1 -15  158.99    4.30
   1  -1 -15  165.95    4.44
   1  -1 -15  174.91    4.64
   1  -1 -14   29.16    2.76
   1  -1 -14   26.83    2.17
   1  -1 -14   25.66    2.54
   1  -1 -13    3.05    2.38
   1  -1 -13    3.58    1.60
   1  -1 -13    4.23    1.89
   1  -1 -13    3.60    2.34
   1  -1 -13    2.03    1.56
   1  -1 -12  134.06    4.10
   1  -1 -12  140.42    4.39
   1  -1 -12  139.68    4.28
   1  -1 -12  133.03    5.03
   1  -1 -11   28.98    2.89
   1  -1 -11   25.45    2.33
   1  -1 -11   27.96    2.40
   1  -1 -10  472.02    9.04
   1  -1 -10  483.98   10.03
   1  -1 -10  482.44    9.14
   1  -1  -9   49.09    2.29
   1  -1  -9   45.50    2.39
   1  -1  -9   50.74    2.82
   1  -1  -9   45.65    4.38
   1  -1  -8  769.38   17.21
   1  -1  -8  839.57   13.78
   1  -1  -7  893.78   17.79
   1  -1  -7  888.33   14.43
   1  -1  -6  294.31    5.36
   1  -1  -5  216.37    4.64
   1  -1  -4    4.88    0.59
   1  -1  -4    3.23    1.12
  -1   1   3  374.84    5.61
  -1   1   3  369.66    5.79
  -1   1   2   22.93    1.05
  -1   1   2   19.85    1.12
  -1   1   1  680.36   10.95
  -1   1   1  723.87   11.23
  -1   1   0 4287.69   64.17
  -1   1  -1 1293.23   19.56
  -1   1  -2   24.73    1.18
  -1   1  -2   26.69    1.13
  -1   1  -3 1452.80   23.05
  -1   1  -3 1508.29   22.97
  -1   1  -4    6.91    1.91
  -1   1  -4    6.29    1.58
  -1   1  -5  744.11   13.68
  -1   1  -5  777.56   13.30
  -1   1  -6  800.20   14.21
  -1   1  -6  801.80   13.66
  -1   1  -7 1768.89   29.40
  -1   1  -7 1736.98   27.41
  -1   1  -8  686.68   14.92
  -1   1  -8  626.15   13.98
  -1   1  -9    1.50    1.35
  -1   1  -9    1.33    1.66
  -1   1  -9    0.06    2.03
  -1   1  -9    1.22    1.93
  -1   1  -9    0.43    1.38
  -1   1  -9    1.68    2.55
  -1   1  -9    0.30    1.77
  -1   1  -9   -0.54    1.66
  -1   1  -9    0.83    1.79
  -1   1 -10  152.02    4.33
  -1   1 -10  152.67    5.24
  -1   1 -10  154.55    4.51
  -1   1 -10  143.34    4.83
  -1   1 -10  157.51    4.99
  -1   1 -10  148.59    3.73
  -1   1 -10  161.93    4.28
  -1   1 -11   39.64    2.55
  -1   1 -11   41.47    3.14
  -1   1 -11   45.71    3.23
  -1   1 -11   44.81    2.56
  -1   1 -11   53.85    3.64
  -1   1 -11   44.33    2.85
  -1   1 -11   44.90    3.12
  -1   1 -11   46.36    3.65
  -1   1 -12   43.46    3.21
  -1   1 -12   45.19    2.89
  -1   1 -12   44.79    3.84
  -1   1 -12   53.63    2.81
  -1   1 -12   44.01    3.34
  -1   1 -12   49.18    2.64
  -1   1 -12   45.74    3.43
  -1   1 -13  140.89    4.92
  -1   1 -13  139.05    4.97
  -1   1 -13  141.67    4.12
  -1   1 -13  143.36    5.10
  -1   1 -13  142.06    4.58
  -1   1 -13  137.48    4.34
  -1   1 -13  139.44    4.29
  -1   1 -13  141.78    5.56
  -1   1 -14  323.48    6.66
  -1   1 -14  340.56    7.10
  -1   1 -14  346.79    8.46
  -1   1 -14  347.51    7.94
  -1   1 -14  334.88    7.73
  -1   1 -14  329.67    7.20
  -1   1 -14  350.96    7.81
  -1   1 -15   94.88    2.78
  -1   1 -15   98.37    3.40
  -1   1 -15   92.23    3.49
  -1   1 -16   20.49    1.60
  -1   1 -16   19.91    1.39
   1   0 -17    4.66    0.83
   1   0 -16  164.03    4.16
   1   0 -16  165.89    4.16
   1   0 -15  274.84    6.16
   1   0 -15  263.09    5.51
   1   0 -15  268.97    6.46
   1   0 -15  277.29    6.46
   1   0 -14  112.39    4.39
   1   0 -14  112.47    3.85
   1   0 -14  104.00    3.14
   1   0 -14  115.26    4.37
   1   0 -14  117.91    4.59
   1   0 -14  117.46    3.65
   1   0 -13   17.24    2.64
   1   0 -13   15.23    2.32
   1   0 -13   17.83    2.87
   1   0 -13   16.89    2.19
   1   0 -13   14.60    1.80
   1   0 -13   18.10    2.34
   1   0 -13   17.16    1.65
   1   0 -13   16.26    2.84
   1   0 -12   15.14    2.25
   1   0 -12   20.21    2.39
   1   0 -12   16.92    2.42
   1   0 -12   16.33    2.86
   1   0 -12   20.49    2.02
   1   0 -11    4.53    1.89
   1   0 -11    5.96    3.03
   1   0 -11    4.28    2.32
   1   0 -11    4.44    2.12
   1   0 -10  282.22    6.38
   1   0 -10  299.01    6.21
   1   0 -10  276.36    6.79
   1   0 -10  284.80    6.61
   1   0  -9  433.41    7.99
   1   0  -9  389.66   11.07
   1   0  -8 2158.34   36.03
   1   0  -8 2044.58   31.97
   1   0  -7 1540.90   25.73
   1   0  -7 1407.77   22.29
   1   0  -6   10.23    2.76
   1   0  -6   10.76    1.07
  -1   0   4   33.80    0.98
   1   0  -4   32.82    1.05
   1   0  -3 3139.43   47.01
   1   0  -2   62.37    1.54
  -1   0   1 1696.65   25.69
  -1   0   0 4901.98   73.04
   1   0   1  345.06    5.69
   1   0   2  218.85    3.83
  -1   0  -3  354.46    6.77
  -1   0  -3  386.37    6.03
   1   0   3  356.93    6.05
   1   0   3  392.70    6.03
  -1   0  -4  102.86    3.22
  -1   0  -5    5.02    1.90
  -1   0  -5    4.58    2.13
  -1   0  -6  988.94   15.85
  -1   0  -6 1046.40   18.02
  -1   0  -6 1024.86   17.66
  -1   0  -6  975.62   15.80
  -1   0  -7 1355.39   20.84
  -1   0  -7 1346.66   20.71
  -1   0  -8  141.30    5.64
  -1   0  -8  200.75    5.20
  -1   0  -8  176.12    4.04
  -1   0  -8  134.04    5.08
  -1   0  -9  224.97    5.14
  -1   0  -9  217.49    5.33
  -1   0  -9  231.09    6.22
  -1   0  -9  231.31    5.50
  -1   0  -9  209.99    4.68
  -1   0  -9  212.43    7.13
  -1   0  -9  226.43    5.98
  -1   0 -10  517.35   10.20
  -1   0 -10  507.68   10.72
  -1   0 -10  518.00    9.99
  -1   0 -10  514.38   10.73
  -1   0 -10  517.83    9.83
  -1   0 -10  506.97    9.25
  -1   0 -10  519.42   11.20
  -1   0 -11  100.33    3.72
  -1   0 -11  100.03    4.27
  -1   0 -11   97.18    2.95
  -1   0 -11  104.88    4.36
  -1   0 -11  104.62    3.72
  -1   0 -11  104.97    3.75
  -1   0 -11   98.93    4.30
  -1   0 -11  109.17    4.88
  -1   0 -12    0.78    2.41
  -1   0 -12    0.58    2.27
  -1   0 -12    2.25    2.14
  -1   0 -12    1.70    1.78
  -1   0 -12    2.28    1.94
  -1   0 -12    2.43    2.40
  -1   0 -12    1.22    2.93
  -1   0 -12    2.58    1.87
  -1   0 -13  155.26    5.02
  -1   0 -13  165.47    5.24
  -1   0 -13  158.78    4.43
  -1   0 -13  154.37    4.84
  -1   0 -13  163.78    4.57
  -1   0 -13  160.86    5.24
  -1   0 -13  159.59    4.38
  -1   0 -14  268.85    5.72
  -1   0 -14  277.10    6.23
  -1   0 -14  290.41    6.71
  -1   0 -14  290.43    6.69
  -1   0 -15    1.80    1.43
  -1   0 -15    1.22    1.43
  -1   0 -16  137.00    2.96
   1   1 -17   21.67    1.62
   1   1 -16  435.10    8.66
   1   1 -16  418.77    7.76
   1   1 -16  440.35    8.42
   1   1 -15  258.89    6.08
   1   1 -15  264.88    6.65
   1   1 -15  263.87    6.82
   1   1 -15  251.57    6.10
   1   1 -15  266.58    6.47
   1   1 -15  266.87    5.95
   1   1 -14  308.44    7.70
   1   1 -14  298.38    7.82
   1   1 -14  289.10    7.08
   1   1 -14  302.76    6.92
   1   1 -14  294.89    7.33
   1   1 -13   14.36    1.77
   1   1 -13   14.45    2.44
   1   1 -13   15.92    2.89
   1   1 -13   15.87    2.56
   1   1 -13   18.33    2.48
   1   1 -13   14.54    1.63
   1   1 -12   38.58    2.96
   1   1 -12   39.54    3.24
   1   1 -12   36.30    2.19
   1   1 -12   40.14    2.36
   1   1 -11   58.76    2.76
   1   1 -11   58.29    2.53
   1   1 -11   57.50    3.29
   1   1 -11   57.28    3.10
   1   1 -11   57.04    2.98
   1   1 -10   17.20    1.94
   1   1 -10   19.33    2.22
   1   1 -10   18.25    1.79
   1   1 -10   20.93    1.88
   1   1  -9  741.90   15.68
   1   1  -9  683.22   11.87
   1   1  -8 1898.83   33.62
   1   1  -8 1976.56   30.31
   1   1  -7  783.93   12.08
   1   1  -7  737.59   14.68
   1   1  -6   30.14    3.01
  -1  -1   6   30.73    2.26
   1   1  -5   53.25    3.16
  -1  -1   5   58.55    2.54
   1   1  -4 2071.65   30.96
  -1  -1   4 1989.95   31.26
  -1  -1   3  289.82    4.88
   1   1  -3  294.28    4.78
  -1  -1   2  300.19    4.79
   1   1  -2  209.03    4.62
   1   1  -1 1244.84   18.86
   1   1  -1 1199.40   18.72
   1   1   0  605.52    9.75
   1   1   1  771.78   12.11
  -1  -1  -1  756.98   12.31
   1   1   2 1614.48   24.64
   1   1   3  844.46   13.13
   1   1   3  846.95   13.67
   1   1   4  207.08    4.33
  -1  -1  -5    5.82    2.11
  -1  -1  -5    6.37    2.14
  -1  -1  -5    4.39    1.17
  -1  -1  -6  423.20    9.51
  -1  -1  -6  434.61    9.55
  -1  -1  -6  447.94    7.80
  -1  -1  -7  128.02    4.82
  -1  -1  -7  134.38    3.55
  -1  -1  -8    8.66    1.93
  -1  -1  -8    5.75    2.26
  -1  -1  -8    7.14    1.49
  -1  -1  -8    9.28    1.60
  -1  -1  -8    5.50    1.67
  -1  -1  -8    8.07    2.27
  -1  -1  -9  493.57   10.66
  -1  -1  -9  489.90   10.10
  -1  -1  -9  482.87    8.86
  -1  -1  -9  505.98   10.19
  -1  -1  -9  479.96    9.32
  -1  -1  -9  490.17    9.29
  -1  -1 -10  367.83    8.60
  -1  -1 -10  382.80    9.25
  -1  -1 -10  360.86    7.12
  -1  -1 -10  372.75    7.74
  -1  -1 -10  385.59    8.25
  -1  -1 -10  381.56    8.68
  -1  -1 -10  375.81    7.80
  -1  -1 -11  243.78    6.71
  -1  -1 -11  244.55    5.99
  -1  -1 -11  242.97    6.24
  -1  -1 -11  258.81    7.36
  -1  -1 -11  244.13    6.68
  -1  -1 -11  248.97    5.80
  -1  -1 -12    8.73    1.95
  -1  -1 -12    7.72    1.87
  -1  -1 -12    7.43    2.41
  -1  -1 -12    6.43    2.23
  -1  -1 -12    5.66    2.21
  -1  -1 -13    9.85    2.24
  -1  -1 -13   10.31    1.78
  -1  -1 -13   10.26    1.67
  -1  -1 -13   11.19    2.07
  -1  -1 -14   60.47    2.66
  -1  -1 -14   53.50    2.07
  -1  -1 -14   57.53    2.47
  -1  -1 -15   11.87    1.39
  -1  -1 -15   12.10    1.23
   1   2 -17   99.98    3.11
   1   2 -17   89.10    2.51
   1   2 -16  603.97   11.58
   1   2 -16  607.92   11.41
   1   2 -16  564.73   10.76
   1   2 -16  594.55   10.95
   1   2 -16  599.56   10.76
   1   2 -15  256.43    6.43
   1   2 -15  265.03    6.31
   1   2 -15  262.42    6.46
   1   2 -15  256.13    7.03
   1   2 -15  249.91    6.79
   1   2 -14    1.51    2.69
   1   2 -14    2.09    2.21
   1   2 -14    1.78    2.14
   1   2 -14    2.97    2.15
   1   2 -14    0.58    1.37
   1   2 -13   55.73    3.68
   1   2 -13   50.86    3.33
   1   2 -13   47.85    2.54
   1   2 -13   49.90    3.16
   1   2 -13   53.39    3.36
   1   2 -12   52.29    3.08
   1   2 -12   52.84    3.44
   1   2 -12   44.44    4.76
   1   2 -12   55.08    3.28
   1   2 -11    3.70    2.11
   1   2 -11    3.25    1.71
   1   2 -11    4.18    3.17
   1   2 -11    3.81    1.76
   1   2 -10   21.24    1.79
   1   2 -10   15.38    3.34
   1   2 -10   17.06    2.14
   1   2  -9  718.20   15.47
   1   2  -8 1838.10   31.61
   1   2  -7  411.19    9.53
   1   2  -6   22.60    2.78
  -1  -2   5 1227.02   19.24
   1   2  -5 1195.93   19.16
   1   2  -4    4.90    1.35
  -1  -2   4    5.58    1.38
  -1  -2   3  127.30    3.38
   1   2  -3  121.77    3.17
   1   2  -2   36.51    1.95
   1   2  -1  190.49    4.00
  -1  -2   0 3549.93   54.20
   1   2   0 3572.91   53.88
   1   2   1  285.64    5.49
  -1  -2  -1  291.92    5.81
  -1  -2  -2 1760.15   27.96
   1   2   2 1821.49   27.76
   1   2   3  563.23   10.20
   1   2   4  201.42    4.70
  -1  -2  -4  176.15    3.73
  -1  -2  -5   91.98    2.57
  -1  -2  -6   38.29    2.88
  -1  -2  -6   37.47    3.10
  -1  -2  -6   43.02    2.00
  -1  -2  -7   51.21    2.40
  -1  -2  -7   44.96    2.55
  -1  -2  -7   43.55    3.37
  -1  -2  -7   44.66    2.90
  -1  -2  -8  339.89    8.19
  -1  -2  -8  362.00    7.79
  -1  -2  -8  354.09    7.77
  -1  -2  -8  326.71    6.56
  -1  -2  -8  340.07    7.29
  -1  -2  -9  475.97   10.12
  -1  -2  -9  491.25   10.03
  -1  -2  -9  461.78    9.82
  -1  -2  -9  451.91    8.54
  -1  -2  -9  485.27   10.61
   1   2   9  434.66   14.17
  -1  -2 -10  222.27    4.94
  -1  -2 -10  223.45    6.29
  -1  -2 -10  233.41    6.61
  -1  -2 -10  236.59    6.19
  -1  -2 -10  237.51    6.38
  -1  -2 -11   64.66    3.60
  -1  -2 -11   68.57    3.42
  -1  -2 -11   65.75    3.76
  -1  -2 -11   64.83    3.44
  -1  -2 -11   62.70    3.25
  -1  -2 -12   10.00    2.49
  -1  -2 -12   10.04    1.84
  -1  -2 -12   11.20    2.32
  -1  -2 -12   12.52    2.29
  -1  -2 -12    9.94    1.92
  -1  -2 -13    2.51    1.71
  -1  -2 -13    3.11    1.43
  -1  -2 -13    3.43    1.68
  -1  -2 -13    2.30    1.94
  -1  -2 -13    2.32    1.41
  -1  -2 -14    9.50    1.40
  -1  -2 -14    8.63    1.37
   1   3 -17  103.06    3.11
   1   3 -17   95.66    2.95
   1   3 -16  649.73   12.20
   1   3 -16  632.42   11.78
   1   3 -16  663.86   12.86
   1   3 -16  662.53   12.06
   1   3 -15  361.90    8.01
   1   3 -15  369.32    8.17
   1   3 -15  374.35    8.44
   1   3 -15  358.14    8.98
   1   3 -14    2.51    2.01
   1   3 -14    3.77    2.28
   1   3 -14    1.56    1.57
   1   3 -14    2.67    2.58
   1   3 -14    2.23    2.73
   1   3 -13  387.90    8.05
   1   3 -13  402.98    8.91
   1   3 -13  382.71    8.59
   1   3 -13  402.62    9.41
   1   3 -13  409.40    8.97
   1   3 -12  103.57    4.19
   1   3 -12  100.51    6.26
   1   3 -12  102.13    3.87
   1   3 -12   96.52    3.77
   1   3 -12  102.99    3.80
   1   3 -11   15.97    2.33
   1   3 -11   16.14    1.94
   1   3 -11   15.39    1.95
   1   3 -11   18.37    1.87
   1   3 -10   54.87    2.34
   1   3 -10   46.51    2.74
   1   3 -10   50.27    2.45
   1   3  -9  245.55    7.88
   1   3  -8 1392.48   24.91
  -1  -3   7   70.04    2.36
   1   3  -7   75.60    4.02
  -1  -3   6 4533.38   68.43
   1   3  -6 4294.35   68.16
  -1  -3   5 1198.09   19.44
   1   3  -5 1164.99   19.18
   1   3  -4    5.00    2.25
   1   3  -4    4.40    1.72
  -1  -3   4    4.69    1.74
  -1  -3   3 1084.43   17.28
   1   3  -3  966.35   17.02
   1   3  -2  193.54    3.38
   1   3  -2  209.55    4.93
   1   3  -1  374.24    7.29
  -1  -3   0   39.27    2.44
   1   3   0   41.80    2.52
  -1  -3  -1  843.68   15.30
   1   3   1  893.03   14.99
   1   3   2 7320.92  109.88
  -1  -3  -2 7259.94  110.32
   1   3   2 7539.68  111.89
   1   3   2 7253.85  110.81
   1   3   3 1169.60   19.90
  -1  -3  -3 1174.07   19.12
   1   3   4   13.55    2.39
   1   3   6   52.97    4.96
  -1  -3  -6   38.21    2.85
  -1  -3  -7  248.45    5.89
  -1  -3  -7  246.33    6.43
  -1  -3  -7  250.94    6.00
  -1  -3  -8 1373.78   22.41
  -1  -3  -8 1287.42   21.98
   1   3   8 1232.56   27.64
  -1  -3  -8 1230.03   21.61
  -1  -3  -8 1330.17   22.24
  -1  -3  -9 1179.67   19.99
  -1  -3  -9 1161.44   20.29
  -1  -3  -9 1151.28   19.82
  -1  -3 -10  257.24    6.51
  -1  -3 -10  269.55    6.98
  -1  -3 -10  246.06    5.22
  -1  -3 -10  253.14    6.53
  -1  -3 -11    1.21    1.94
  -1  -3 -11    0.59    2.23
  -1  -3 -11    1.02    2.19
  -1  -3 -11   -0.47    1.99
  -1  -3 -12    9.65    1.88
  -1  -3 -12   10.13    1.86
  -1  -3 -12   10.13    2.16
  -1  -3 -12   11.34    2.15
  -1  -3 -13   28.89    2.14
  -1  -3 -13   25.50    1.66
  -1  -3 -13   25.97    1.76
  -1  -3 -13   26.53    2.01
  -1  -3 -13   27.75    1.69
  -1  -3 -14   19.56    1.37
   1   4 -18   16.81    1.53
   1   4 -18   15.90    1.42
   1   4 -17   86.39    3.39
   1   4 -17   90.08    3.73
   1   4 -17   86.62    3.22
   1   4 -17   96.47    3.29
   1   4 -16  473.89    9.82
   1   4 -16  458.43    9.83
   1   4 -16  472.29   10.35
   1   4 -16  472.04    9.60
   1   4 -15   45.21    3.38
   1   4 -15   43.91    3.56
   1   4 -15   41.17    2.22
   1   4 -15   51.16    3.16
   1   4 -15   44.78    3.36
   1   4 -15   45.11    2.61
   1   4 -14  325.95    7.51
   1   4 -14  338.70    8.18
   1   4 -14  339.76    8.00
   1   4 -14  356.57    8.73
   1   4 -14  332.77    7.17
   1   4 -13  593.25   11.98
   1   4 -13  583.69   11.30
   1   4 -13  584.46   11.61
   1   4 -13  605.05   11.70
   1   4 -13  604.39   11.06
   1   4 -12   29.44    2.19
   1   4 -12   28.96    2.87
   1   4 -12   31.05    2.43
   1   4 -12   24.92    2.16
   1   4 -12   31.91    2.47
   1   4 -11  162.21    4.85
   1   4 -11  170.52    4.32
   1   4 -11  167.83    4.64
   1   4 -11  170.15    4.38
   1   4 -11  165.40    4.50
   1   4 -10  206.32    7.61
   1   4 -10  153.09    4.01
   1   4  -9  275.10    5.50
   1   4  -9  249.19    8.20
   1   4  -8  573.60   12.49
  -1  -4   8  672.52   10.40
   1   4  -7  251.70    7.22
   1   4  -7  290.32    4.91
   1   4  -6 3843.12   59.93
  -1  -4   6 3970.20   60.37
   1   4  -5 1271.25   21.49
  -1  -4   5 1337.95   21.97
   1   4  -4  600.85   11.27
  -1  -4   4  571.62   11.59
   1   4  -2   52.82    2.84
  -1  -4   1    8.94    2.05
   1   4  -1   10.33    1.86
   1   4   0  201.07    4.78
  -1  -4   0  191.92    5.10
   1   4   1   30.79    2.09
  -1  -4  -1   30.63    2.34
  -1  -4  -2 3206.48   52.14
   1   4   2 3293.78   52.91
  -1  -4  -3  147.48    4.18
   1   4   3  156.28    5.35
   1   4   4   23.18    2.80
   1   4   4   66.50    4.99
   1   4   5  372.51   11.21
  -1  -4  -6  119.37    3.86
   1   4   6  118.84    6.93
  -1  -4  -6  107.13    3.55
   1   4   7    2.72    3.96
  -1  -4  -7    5.59    1.83
  -1  -4  -8 1120.15   19.29
  -1  -4  -8 1148.58   19.82
  -1  -4  -9  273.29    6.96
  -1  -4  -9  255.09    5.42
  -1  -4  -9  260.71    6.46
  -1  -4 -10   83.15    3.88
  -1  -4 -10   81.67    3.67
  -1  -4 -10   80.33    3.36
  -1  -4 -11   14.01    2.35
  -1  -4 -11   12.14    1.83
  -1  -4 -11   13.50    2.08
  -1  -4 -12   45.03    2.60
  -1  -4 -12   39.30    2.01
  -1  -4 -12   45.37    2.24
  -1  -4 -12   46.98    2.60
  -1  -4 -13   58.07    1.90
  -1  -4 -13   62.88    2.21
  -1  -4 -13   64.42    2.28
   1   5 -18   14.28    1.56
   1   5 -18   17.20    1.70
   1   5 -18   16.07    1.65
   1   5 -18   16.41    1.97
   1   5 -17    3.31    1.95
   1   5 -17    2.95    1.86
   1   5 -17    4.51    2.35
   1   5 -17    4.03    2.00
   1   5 -16   92.16    3.98
   1   5 -16   84.16    4.33
   1   5 -16   88.09    3.86
   1   5 -15   30.00    3.30
   1   5 -15   30.47    2.24
   1   5 -15   30.45    2.08
   1   5 -15   37.59    3.49
   1   5 -15   34.62    2.84
   1   5 -14 1011.17   18.12
   1   5 -14  969.66   17.17
   1   5 -14 1034.58   18.34
   1   5 -14 1030.94   18.11
   1   5 -14  982.52   17.23
   1   5 -13  593.35   11.70
   1   5 -13  597.61   11.15
   1   5 -13  619.70   11.77
   1   5 -13  576.94   11.01
   1   5 -13  611.10   12.05
   1   5 -12  250.02    6.12
   1   5 -12  242.41    6.26
   1   5 -12  278.66    9.89
   1   5 -12  270.84    6.00
   1   5 -11  192.57    5.01
   1   5 -11  189.85    4.93
   1   5 -10   27.53    3.95
   1   5 -10   32.68    1.98
   1   5  -9   12.67    1.54
   1   5  -9   13.37    3.39
   1   5  -8   56.62    2.25
   1   5  -8   80.71    4.76
  -1  -5   7  226.08    6.08
  -1  -5   6 2504.14   39.54
   1   5  -6 2392.03   38.96
   1   5  -5 2570.49   40.43
  -1  -5   5 2626.22   40.93
  -1  -5   4  533.99   11.08
  -1  -5   3  124.47    4.52
   1   5  -3  120.91    2.73
   1   5  -2  115.17    3.99
  -1  -5   1  187.53    5.62
   1   5  -1  201.07    5.33
  -1  -5   0   87.06    3.84
   1   5   0   91.49    3.56
   1   5   1   51.85    4.52
   1   5   1   77.42    4.73
   1   5   2  560.98   12.21
  -1  -5  -2  512.79   11.07
   1   5   3   41.62    4.58
   1   5   3   47.82    3.81
  -1  -5  -4  117.27    3.14
   1   5   4  110.07    6.24
  -1  -5  -5  306.39    6.46
   1   5   5  318.47   10.90
   1   5   6  216.11    9.44
  -1  -5  -6  207.39    5.20
   1   5   7   21.28    5.15
  -1  -5  -7   21.77    2.52
  -1  -5  -7   21.51    2.11
  -1  -5  -7   20.29    2.15
  -1  -5  -8  162.05    5.14
  -1  -5  -8  154.20    4.57
  -1  -5  -8  149.93    4.47
  -1  -5  -9   91.76    4.16
  -1  -5  -9   78.07    3.23
  -1  -5  -9   79.21    2.50
  -1  -5  -9   81.68    3.29
  -1  -5  -9   89.39    3.86
  -1  -5 -10   17.50    2.35
  -1  -5 -10   22.14    2.67
  -1  -5 -10   19.59    1.88
  -1  -5 -11  187.10    4.70
  -1  -5 -11  191.31    4.96
  -1  -5 -12  216.49    4.79
  -1  -5 -12  209.35    4.52
   1   6 -19   44.11    1.70
   1   6 -18   30.56    2.09
   1   6 -18   31.40    2.10
   1   6 -18   27.68    2.49
   1   6 -18   29.45    1.95
   1   6 -17   20.14    2.20
   1   6 -17   21.40    2.83
   1   6 -17   25.41    2.53
   1   6 -16    4.33    2.17
   1   6 -16    3.57    2.08
   1   6 -16    1.52    2.81
   1   6 -16    5.97    2.67
   1   6 -15  232.91    6.65
   1   6 -15  236.64    5.71
   1   6 -15  225.25    6.48
   1   6 -15  236.62    6.34
   1   6 -14 1397.74   23.59
   1   6 -14 1432.09   23.05
   1   6 -14 1366.83   23.68
   1   6 -13  483.09   10.16
   1   6 -13  495.22    9.72
   1   6 -13  499.66   14.31
   1   6 -13  496.10   10.17
   1   6 -12   80.05    3.35
   1   6 -12   86.34    3.25
   1   6 -12   79.11    3.79
   1   6 -12   75.91    3.32
   1   6 -11   42.31    2.38
   1   6 -11   39.62    2.81
   1   6 -11   48.45    2.44
   1   6 -11   48.83    4.76
   1   6 -11   42.65    2.38
   1   6 -10  110.09    3.27
   1   6 -10  110.31    3.23
   1   6  -9  134.00    6.25
   1   6  -9  160.92    3.70
   1   6  -8   96.90    5.20
  -1  -6   8  102.70    4.18
   1   6  -8   91.46    2.25
   1   6  -7  287.59    5.19
  -1  -6   7  311.68    7.87
  -1  -6   6 1242.60   18.35
   1   6  -6 1267.05   17.76
  -1  -6   5 1711.03   29.36
   1   6  -4    5.85    2.30
  -1  -6   4    3.79    2.38
   1   6  -3  525.31    9.12
   1   6  -3  571.70   11.27
   1   6  -2  217.88    6.08
  -1  -6   1   46.35    3.41
   1   6  -1   56.91    3.32
  -1  -6   0  442.40    9.78
   1   6   0  366.58   10.27
  -1  -6  -1  429.37    9.74
   1   6   1  383.36   10.40
  -1  -6  -2    8.29    1.86
   1   6   2   11.49    3.46
   1   6   3  327.80   10.83
   1   6   3  326.26    9.17
  -1  -6  -4  518.18    9.50
  -1  -6  -4  507.06   10.08
  -1  -6  -5  192.40    5.33
  -1  -6  -5  192.86    4.97
   1   6   5  202.39    9.37
   1   6   6   -1.23    4.43
  -1  -6  -6    0.41    2.03
  -1  -6  -6    0.38    1.70
  -1  -6  -6    1.24    1.85
   1   6   7   16.17    5.05
  -1  -6  -7   20.17    2.20
  -1  -6  -7   20.38    2.43
  -1  -6  -8   78.24    3.19
  -1  -6  -8   76.42    2.54
  -1  -6  -8   85.92    3.95
  -1  -6  -8   84.64    3.65
  -1  -6  -9   47.73    2.88
  -1  -6  -9   51.60    3.22
  -1  -6  -9   51.26    2.56
  -1  -6 -10  315.57    6.90
  -1  -6 -10  315.67    6.50
  -1  -6 -10  317.06    7.17
  -1  -6 -11  300.35    5.96
  -1  -6 -11  310.29    6.41
  -1  -6 -11  309.23    6.22
  -1  -6 -12  108.88    2.44
   1   7 -19    8.91    1.19
   1   7 -19   12.19    1.33
   1   7 -19    9.80    1.49
   1   7 -18    2.14    1.35
   1   7 -18    4.21    2.12
   1   7 -18    5.35    1.78
   1   7 -18    3.74    1.79
   1   7 -17    4.31    2.59
   1   7 -17    5.08    1.81
   1   7 -17    3.89    2.24
   1   7 -17    4.73    1.88
   1   7 -16   10.84    2.26
   1   7 -16   10.85    2.10
   1   7 -15   48.36    3.42
   1   7 -15   49.77    3.13
   1   7 -15   45.89    3.07
   1   7 -14  871.19   15.86
   1   7 -14  915.66   16.44
   1   7 -14  923.41   16.62
   1   7 -14  897.28   16.70
   1   7 -14  880.62   16.51
   1   7 -13  541.08   11.02
   1   7 -13  546.78   11.01
   1   7 -13  543.25   11.33
   1   7 -13  564.29   10.74
   1   7 -12  112.35    3.89
   1   7 -12  116.45    4.31
   1   7 -12  112.77    3.87
   1   7 -12  108.91    3.70
   1   7 -11  277.46    6.61
   1   7 -11  287.72    6.30
   1   7 -11  294.33    6.33
   1   7 -10  329.19   10.93
   1   7 -10  372.66    7.29
   1   7  -9   15.53    3.76
   1   7  -9    6.33    1.58
   1   7  -8   32.69    1.53
  -1  -7   8   32.80    3.04
   1   7  -7  269.83    5.45
  -1  -7   7  283.12    8.32
  -1  -7   6   76.25    4.42
   1   7  -6   78.75    2.27
  -1  -7   5   38.36    3.55
   1   7  -4 1586.20   24.44
   1   7  -4 1561.58   27.37
  -1  -7   4 1596.16   28.17
   1   7  -3  752.98   11.87
   1   7  -3  700.69   12.34
  -1  -7   2  518.63   11.99
   1   7  -2  528.58    8.82
   1   7  -1   13.32    1.25
  -1  -7   1   14.06    2.72
   1   7   0   15.82    4.35
  -1  -7   0    8.87    2.28
   1   7   1  367.49   10.15
  -1  -7  -1  316.65    8.64
  -1  -7  -2    5.84    1.88
   1   7   2    0.16    3.35
  -1  -7  -2    0.78    1.53
  -1  -7  -3  803.18   14.92
  -1  -7  -3  857.96   14.22
  -1  -7  -4  446.40    8.78
  -1  -7  -4  431.99    8.77
  -1  -7  -4  418.08    9.25
  -1  -7  -5  154.05    4.87
  -1  -7  -5  163.70    4.73
   1   7   5  159.00    8.79
  -1  -7  -5  163.13    4.69
  -1  -7  -6  125.39    4.27
  -1  -7  -6  130.54    4.43
   1   7   6  128.85    8.18
  -1  -7  -6  132.81    4.75
  -1  -7  -6  121.74    4.21
  -1  -7  -7    5.49    1.92
  -1  -7  -7    4.63    2.27
  -1  -7  -7    3.73    2.17
  -1  -7  -7    4.18    1.77
  -1  -7  -8   74.75    3.60
  -1  -7  -8   67.39    3.39
  -1  -7  -8   72.37    3.19
  -1  -7  -8   71.03    2.86
  -1  -7  -9   11.57    1.56
  -1  -7  -9   11.78    1.83
  -1  -7  -9   10.75    1.95
  -1  -7  -9   12.64    2.09
  -1  -7 -10  362.75    7.31
  -1  -7 -10  365.28    6.86
  -1  -7 -10  359.00    6.94
   1   8 -19   12.64    1.45
   1   8 -19   11.32    1.73
   1   8 -18    3.98    2.21
   1   8 -17   12.00    2.74
   1   8 -17   13.20    2.08
   1   8 -17   11.67    1.76
   1   8 -16  129.31    4.71
   1   8 -16  130.17    4.16
   1   8 -16  126.37    4.42
   1   8 -16  123.78    4.80
   1   8 -15  135.55    4.98
   1   8 -15  136.60    4.69
   1   8 -15  129.42    4.35
   1   8 -15  141.83    5.01
   1   8 -14  955.91   17.23
   1   8 -14  948.95   17.28
   1   8 -14  936.28   17.33
   1   8 -13  109.39    4.14
   1   8 -13  111.62    4.51
   1   8 -13  122.58    4.16
   1   8 -13  115.67    4.25
   1   8 -12  319.76    7.35
   1   8 -12  335.81    7.31
   1   8 -12  327.19    7.28
   1   8 -12  330.34    7.58
   1   8 -11  546.01   10.38
   1   8 -11  540.47   10.56
   1   8 -11  559.42   10.40
   1   8 -10  303.93    6.73
   1   8 -10  307.67    6.68
  -1  -8   9  102.63    4.96
  -1  -8   8   41.44    3.62
  -1  -8   7  242.17    7.75
   1   8  -7  234.44    4.72
  -1  -8   6  120.04    5.54
   1   8  -6  125.20    3.08
  -1  -8   5    3.50    2.71
   1   8  -4 1381.44   21.60
   1   8  -3 1547.29   24.05
   1   8  -2  348.99    5.70
  -1  -8   2  362.89    9.29
   1   8  -1   16.74    4.43
  -1  -8   1   26.43    3.10
  -1  -8   0   86.95    4.52
   1   8   0   77.79    5.73
   1   8   0   74.38    5.40
   1   8   1    9.84    3.84
  -1  -8  -1    2.75    1.87
   1   8   1    4.03    1.49
  -1  -8  -1   13.81    2.36
  -1  -8  -2  523.56   11.17
  -1  -8  -2  532.28   10.68
  -1  -8  -3  577.73   11.77
  -1  -8  -3  587.68   11.49
   1   8   4  271.08   11.12
  -1  -8  -4  261.24    6.70
  -1  -8  -4  270.12    6.90
  -1  -8  -4  269.29    6.31
  -1  -8  -4  260.36    6.12
  -1  -8  -5  192.43    5.63
  -1  -8  -5  184.00    5.05
  -1  -8  -5  191.11    5.55
  -1  -8  -5  191.42    5.31
   1   8   5  191.11    9.69
  -1  -8  -6    2.58    1.73
  -1  -8  -6    2.76    1.71
  -1  -8  -6    3.49    2.10
  -1  -8  -6    2.58    2.08
  -1  -8  -6    3.73    1.67
  -1  -8  -7   31.06    2.20
  -1  -8  -7   31.69    2.17
  -1  -8  -7   32.57    2.64
  -1  -8  -8   45.37    2.28
  -1  -8  -8   47.96    2.70
  -1  -8  -8   46.25    2.22
  -1  -8  -8   46.34    2.68
  -1  -8  -9   60.71    2.49
  -1  -8  -9   59.79    2.16
  -1  -8  -9   59.21    2.15
  -1  -8  -9   62.49    2.57
  -1  -8 -10  231.34    4.57
   1   9 -19   86.01    2.79
   1   9 -19   87.65    2.57
   1   9 -19   82.43    3.08
   1   9 -18   68.25    2.84
   1   9 -18   71.13    3.51
   1   9 -18   64.36    2.59
   1   9 -17  126.50    4.08
   1   9 -17  121.59    4.17
   1   9 -16  145.64    5.13
   1   9 -16  144.35    4.85
   1   9 -16  148.57    4.76
   1   9 -15   65.51    3.72
   1   9 -15   61.17    3.59
   1   9 -15   51.91    2.59
   1   9 -15   59.34    3.55
   1   9 -14  132.63    4.79
   1   9 -14  126.39    4.60
   1   9 -14  128.20    4.69
   1   9 -13   32.52    2.81
   1   9 -13   31.31    3.03
   1   9 -13   29.94    2.63
   1   9 -12  534.31   10.66
   1   9 -12  544.12   10.53
   1   9 -11 1233.19   20.66
   1   9 -10  230.21    5.02
   1   9 -10  218.98    5.18
  -1  -9   9  119.89    6.04
   1   9  -9  193.81    4.31
  -1  -9   8   84.81    4.85
   1   9  -8   36.30    2.38
  -1  -9   7    4.02    2.64
  -1  -9   6    1.90    2.57
  -1  -9   5  596.50   14.37
   1   9  -5  603.71   10.29
   1   9  -4 2024.41   31.30
   1   9  -3  906.50   19.94
  -1  -9   3  885.05   18.84
  -1  -9   2   54.43    2.94
   1   9  -2   59.10    5.80
  -1  -9   2   60.05    4.27
   1   9  -1   41.62    5.26
   1   9  -1   29.04    2.28
  -1  -9   0   47.71    3.09
  -1  -9   0   48.75    3.76
   1   9   0   47.80    2.63
   1   9   0   49.50    5.22
   1   9   1   16.78    4.40
  -1  -9  -1   13.61    2.36
  -1  -9  -1   19.19    2.45
   1   9   1   20.16    2.15
  -1  -9  -1   20.33    1.95
   1   9   2  503.25   10.34
  -1  -9  -2  521.12   11.08
  -1  -9  -2  563.69   10.18
   1   9   2  584.74   14.47
  -1  -9  -2  512.04   10.38
  -1  -9  -3  189.09    5.37
  -1  -9  -3  185.88    5.78
  -1  -9  -4  295.77    7.13
  -1  -9  -4  304.20    6.86
  -1  -9  -4  285.05    7.33
  -1  -9  -5   26.17    2.44
  -1  -9  -5   25.38    2.42
  -1  -9  -5   26.54    2.42
  -1  -9  -6   77.51    3.37
  -1  -9  -6   79.53    3.40
  -1  -9  -6   78.93    2.98
  -1  -9  -6   79.99    2.96
  -1  -9  -7   66.01    2.98
  -1  -9  -7   66.67    2.55
  -1  -9  -7   66.27    2.90
  -1  -9  -8  160.96    3.67
  -1  -9  -8  153.10    4.00
  -1  -9  -8  147.71    3.95
  -1  -9  -9   13.58    1.21
   1  10 -19  238.03    4.81
   1  10 -19  247.44    5.51
   1  10 -18  238.03    5.35
   1  10 -18  257.61    6.35
   1  10 -18  248.04    5.48
   1  10 -17  151.01    4.43
   1  10 -17  142.00    4.35
   1  10 -17  142.59    4.79
   1  10 -16   73.46    3.75
   1  10 -16   70.91    3.84
   1  10 -16   71.83    3.38
   1  10 -16   72.42    3.48
   1  10 -15    8.29    2.55
   1  10 -15    7.43    2.47
   1  10 -15    7.87    2.36
   1  10 -14   26.17    2.75
   1  10 -14   22.45    2.70
   1  10 -13  231.39    5.96
   1  10 -13  222.16    5.97
   1  10 -12 1304.52   22.51
   1  10 -12 1403.24   22.84
  -1 -10  11  993.38   19.67
   1  10 -11  876.43   15.52
   1  10 -10  133.72    6.82
   1  10 -10  105.88    3.41
   1  10  -9   22.22    1.82
   1  10  -9   23.86    1.63
   1  10  -8    3.45    1.38
  -1 -10   8    2.90    2.53
   1  10  -8    2.48    1.83
  -1 -10   8    2.39    1.34
   1  10  -7   40.03    2.17
  -1 -10   7   42.53    2.31
   1  10  -7   38.12    2.41
   1  10  -6    6.17    1.62
  -1 -10   6    5.30    1.68
   1  10  -6    8.20    1.57
   1  10  -5  121.24    4.35
  -1 -10   5  126.06    4.06
   1  10  -5  129.13    3.64
   1  10  -4  771.51   13.58
  -1 -10   4  724.25   13.26
   1  10  -3  663.22   16.78
  -1 -10   3  653.25   12.48
   1  10  -3  633.29   12.38
  -1 -10   3  641.35   15.55
   1  10  -2   46.96    2.89
  -1 -10   2   31.61    3.63
  -1 -10   2   46.74    2.91
   1  10  -2   37.40    5.52
   1  10  -1  220.62    5.90
  -1 -10   1  205.40    7.79
  -1 -10   0   16.60    2.55
   1  10   0   17.82    2.26
  -1 -10   0   14.70    2.69
   1  10   0   14.12    4.49
   1  10   1   30.43    2.62
  -1 -10  -1   32.13    2.97
  -1 -10  -1   31.60    2.38
  -1 -10  -2  125.31    4.04
   1  10   2  115.63    6.80
  -1 -10  -2  136.11    4.18
  -1 -10  -2  132.12    4.85
   1  10   2  123.31    4.26
  -1 -10  -3  252.03    6.75
  -1 -10  -3  240.64    6.07
  -1 -10  -3  255.22    6.08
  -1 -10  -4   66.19    3.31
  -1 -10  -4   62.24    2.98
  -1 -10  -4   58.06    2.99
  -1 -10  -5   33.71    2.06
  -1 -10  -5   33.73    2.50
  -1 -10  -5   34.81    2.35
  -1 -10  -5   30.96    2.30
  -1 -10  -6  133.00    3.95
  -1 -10  -6  133.01    3.81
  -1 -10  -6  129.82    3.51
  -1 -10  -7   74.06    2.33
  -1 -10  -7   75.62    2.64
  -1 -10  -8   67.85    2.07
   1  11 -19  469.06    8.02
   1  11 -19  491.06    8.95
   1  11 -18  113.88    3.33
   1  11 -18  107.32    3.17
   1  11 -17   40.47    2.38
   1  11 -17   43.77    2.62
   1  11 -17   40.49    3.01
   1  11 -16    2.17    1.80
   1  11 -16    1.05    2.25
   1  11 -16    1.79    2.36
   1  11 -16    3.01    2.03
   1  11 -15    9.67    2.46
   1  11 -15    9.80    2.07
   1  11 -14   26.05    2.39
   1  11 -14   24.06    2.64
   1  11 -13  226.01    6.00
   1  11 -13  210.12    5.77
   1  11 -13  208.53    5.39
   1  11 -12 1193.07   19.86
   1  11 -11  502.87    9.41
  -1 -11  11  436.23   12.53
  -1 -11  10    1.54    2.48
   1  11 -10    3.88    4.05
   1  11 -10    3.20    1.54
  -1 -11   9   23.93    3.68
   1  11  -9   52.91    2.48
   1  11  -9   51.91    2.20
  -1 -11   9   56.24    2.49
   1  11  -9   21.67    5.14
   1  11  -8   97.30    7.12
   1  11  -8  104.72    3.40
   1  11  -8  103.45    3.19
   1  11  -8   96.51    3.79
  -1 -11   8  108.00    3.51
   1  11  -7   23.06    5.32
   1  11  -7   21.34    1.78
  -1 -11   7   23.01    2.18
   1  11  -7   21.97    2.21
   1  11  -7   20.31    1.96
  -1 -11   7   25.48    3.68
   1  11  -6   99.00    3.26
  -1 -11   6  105.29    3.82
   1  11  -6  108.02    3.43
   1  11  -6   97.68    3.43
   1  11  -5   51.00    2.50
  -1 -11   5   44.94    2.92
  -1 -11   4  329.82    7.87
   1  11  -4  321.78    8.02
   1  11  -3   26.77    2.75
  -1 -11   3   31.01    2.78
  -1 -11   3    4.73    2.68
   1  11  -3    6.49    4.99
   1  11  -2  300.95    7.47
   1  11  -2  294.89   11.09
  -1 -11   2  302.80    7.57
   1  11  -1   62.88    6.24
  -1 -11   1   68.92    4.65
   1  11  -1   70.02    3.61
  -1 -11   0  426.87   10.75
   1  11   0  298.49    7.86
  -1 -11   0  296.04    8.11
  -1 -11   0  402.05    7.32
   1  11   0  434.57   12.60
  -1 -11   0  319.10    7.19
  -1 -11  -1   60.20    3.67
   1  11   1   55.96    3.22
  -1 -11  -2   49.46    3.30
  -1 -11  -2   57.09    2.85
  -1 -11  -3    9.37    2.20
  -1 -11  -3    7.85    1.58
  -1 -11  -3    9.02    1.95
  -1 -11  -4   42.42    2.23
  -1 -11  -4   47.30    2.69
  -1 -11  -5  236.32    5.04
  -1 -11  -5  235.48    5.41
  -1 -11  -6  154.54    3.50
  -1 -11  -6  155.60    3.73
  -1 -11  -7  128.60    2.83
   1  12 -19  249.31    5.41
   1  12 -18    3.22    1.43
   1  12 -17    2.06    1.70
   1  12 -16    8.90    2.37
   1  12 -15    8.30    2.36
   1  12 -15    7.42    1.53
   1  12 -14   76.93    3.57
   1  12 -14   71.65    2.73
   1  12 -14   76.40    3.66
   1  12 -13   88.29    3.75
   1  12 -13   81.15    3.67
  -1 -12  12  608.27   11.25
  -1 -12  11  230.33    8.20
   1  12 -11  120.18    3.90
   1  12 -10   50.34    5.82
  -1 -12  10   61.15    4.90
  -1 -12   9  386.08   11.86
   1  12  -9  365.50    7.53
   1  12  -9  361.34    7.21
  -1 -12   9  363.55    7.61
   1  12  -8  206.29    5.10
  -1 -12   8  210.79    5.35
   1  12  -8  195.43    4.80
   1  12  -7   74.34    7.14
   1  12  -7  139.39    4.07
  -1 -12   7   79.73    5.74
   1  12  -7  123.54    4.14
  -1 -12   7  139.43    4.40
   1  12  -7  133.05    3.82
   1  12  -6    8.11    1.80
   1  12  -6   10.66    1.74
  -1 -12   6    8.84    2.22
   1  12  -6    9.70    1.91
   1  12  -5   60.68    2.84
   1  12  -5   60.77    2.94
  -1 -12   5   61.72    3.48
  -1 -12   4    2.92    2.76
   1  12  -4    0.14    4.97
  -1 -12   4   18.69    2.66
   1  12  -4   15.37    2.75
  -1 -12   3  198.00    6.15
   1  12  -3  195.36    6.22
  -1 -12   2  244.68    6.94
   1  12  -2  274.58   10.84
   1  12  -2  239.39    6.85
  -1 -12   2  266.96    9.12
   1  12  -1  323.57    7.83
  -1 -12   1  338.58    6.72
  -1 -12   1  265.18    6.43
   1  12  -1  321.95   11.44
  -1 -12   1  273.27    9.13
   1  12   0  279.36    7.27
   1  12   0  287.74   10.58
  -1 -12   0  284.69    7.58
  -1 -12   0  293.16    6.43
  -1 -12  -1   -0.51    2.37
   1  12   1    0.08    1.97
  -1 -12  -1    0.09    1.75
  -1 -12  -2   44.03    2.45
  -1 -12  -2   41.07    2.90
  -1 -12  -3    3.82    1.81
  -1 -12  -3    4.66    1.67
  -1 -12  -4   58.69    2.14
  -1 -12  -4   56.71    2.28
  -1 -12  -4   59.34    2.39
  -1 -12  -5  357.35    6.49
   1  12   6  152.24    3.17
   1  13 -19   49.33    2.01
   1  13 -18  100.49    2.86
   1  13 -17  134.74    3.92
   1  13 -16   88.35    3.67
   1  13 -16   87.92    3.55
   1  13 -15    8.63    2.28
   1  13 -15   10.24    2.35
   1  13 -14   86.91    3.67
   1  13 -14   87.37    3.74
   1  13 -13   12.69    2.35
   1  13 -13   11.26    2.24
  -1 -13  12   72.77    3.37
   1  13 -11    3.68    1.71
  -1 -13  11    8.52    2.83
  -1 -13  10  293.99   10.79
   1  13 -10  246.13   10.88
  -1 -13   9  544.66   10.04
   1  13  -9  333.45   13.22
   1  13  -9  533.43    9.51
   1  13  -9  526.34    9.85
  -1 -13   9  383.06   13.13
   1  13  -8  479.97    9.29
   1  13  -8  500.22    9.68
  -1 -13   8  502.78   10.01
  -1 -13   8  504.51   14.36
   1  13  -7  121.20    3.89
  -1 -13   7  126.50    4.48
   1  13  -7  131.64    4.18
   1  13  -7  117.67    3.65
   1  13  -6   68.07    2.97
  -1 -13   6   71.96    3.62
   1  13  -6   69.75    3.15
  -1 -13   5   23.06    2.74
   1  13  -5   21.84    2.13
   1  13  -5   21.33    2.28
   1  13  -4    7.07    1.93
  -1 -13   4    6.02    2.46
  -1 -13   4    9.45    2.99
   1  13  -4    5.53    4.93
   1  13  -3  118.79    8.00
  -1 -13   3  104.82    5.96
   1  13  -2  394.66   12.93
  -1 -13   2  402.46    7.77
  -1 -13   2  367.78    7.85
  -1 -13   2  345.76   10.77
  -1 -13   2  414.29    9.31
  -1 -13   1  375.75    7.05
  -1 -13   1  319.06    7.01
  -1 -13   0   27.14    2.84
  -1 -13   0   31.60    2.14
  -1 -13  -1   11.97    1.70
  -1 -13  -1   12.43    2.22
  -1 -13  -2   36.55    1.84
  -1 -13  -2   39.96    2.40
  -1 -13  -2   42.33    2.18
  -1 -13  -3    6.62    1.12
  -1 -13  -3    7.94    1.11
  -1 -13  -3    8.68    1.42
  -1 -13  -4   77.80    1.96
   1  13   4   83.34    2.49
   1  13   5   79.34    1.96
   1  13   5   84.44    1.91
   1  14 -18  125.39    3.00
   1  14 -17  507.01    9.50
   1  14 -17  518.83    9.64
   1  14 -17  504.45    9.37
   1  14 -16  119.01    3.91
   1  14 -16  119.08    3.87
   1  14 -15  113.51    3.86
   1  14 -15  113.29    3.97
   1  14 -14   40.68    2.70
   1  14 -14   39.90    2.73
   1  14 -13   11.32    2.12
   1  14 -13   11.52    2.28
  -1 -14  12   31.50    2.71
  -1 -14  11   55.91    3.40
   1  14 -11   92.75    3.23
  -1 -14  10  636.98   16.57
  -1 -14  10  651.90   11.81
   1  14 -10  631.19   11.72
   1  14  -9 1009.27   17.24
  -1 -14   9 1046.31   17.96
   1  14  -9 1055.43   17.73
   1  14  -8  282.53    6.43
   1  14  -8  270.58    6.05
  -1 -14   8  285.38    6.76
  -1 -14   7    4.75    2.05
   1  14  -7    5.82    1.57
   1  14  -7    6.84    1.93
   1  14  -7    5.63    1.52
   1  14  -6    6.70    1.74
  -1 -14   6    8.20    2.27
  -1 -14   6    5.51    2.73
   1  14  -6    9.32    2.02
  -1 -14   5   11.56    2.45
  -1 -14   5    7.67    2.76
   1  14  -5   10.19    1.87
   1  14  -5   11.01    2.10
   1  14  -4   23.73    2.31
   1  14  -4   23.36    2.22
  -1 -14   4   24.99    2.83
  -1 -14   4   29.95    2.76
  -1 -14   3  216.45    6.30
   1  14  -3  213.80    5.54
   1  14  -3  212.50    5.54
  -1 -14   2  362.20    6.91
   1  14  -2  328.26    7.32
  -1 -14   2  311.19    6.60
  -1 -14   2  345.16    8.13
  -1 -14   1   96.58    3.02
   1  14  -1  100.09    3.48
  -1 -14   0    4.86    1.96
  -1 -14   0    3.14    1.33
   1  14   0    2.94    1.61
  -1 -14  -1   47.68    2.38
   1  14   1   44.81    2.22
  -1 -14  -1   45.56    2.04
  -1 -14  -2   31.67    1.73
   1  15 -17  477.66    8.75
   1  15 -17  479.51    8.58
   1  15 -16  110.46    3.41
   1  15 -15   84.27    3.18
   1  15 -14    6.77    1.79
   1  15 -13    4.61    1.83
  -1 -15  13    2.09    1.81
   1  15 -12   42.67    2.42
  -1 -15  12   26.57    2.59
   1  15 -11   96.64    3.29
  -1 -15  11  117.10    4.18
   1  15 -10  786.70   13.66
  -1 -15  10  805.84   13.79
  -1 -15   9  215.35    5.39
   1  15  -9  206.07    5.14
   1  15  -8    0.34    1.25
  -1 -15   8    1.47    1.78
   1  15  -8    0.77    1.61
  -1 -15   7   16.23    2.19
   1  15  -7   15.79    1.70
   1  15  -7   15.65    1.96
  -1 -15   6    1.69    2.37
   1  15  -6    2.07    1.36
   1  15  -6    2.76    1.76
   1  15  -6    2.18    1.48
  -1 -15   6    3.05    1.98
   1  15  -5   86.32    3.22
   1  15  -5   77.95    3.02
  -1 -15   5   85.59    3.68
  -1 -15   4   53.61    3.21
   1  15  -4   54.05    2.58
  -1 -15   4   61.42    2.95
   1  15  -4   58.37    2.75
   1  15  -3   96.62    3.33
   1  15  -3   93.16    3.28
  -1 -15   3   98.54    3.92
   1  15  -2   97.39    3.17
  -1 -15   2  101.54    3.66
   1  15  -1    9.20    1.49
   1  15  -1   10.26    1.49
   1  15   0   53.69    2.11
  -1 -15   0   53.33    2.34
  -1 -15  -1  251.79    4.88
   1  15   1  242.45    4.79
   1  16 -16   10.26    1.40
   1  16 -15   14.94    1.62
  -1 -16  14    9.88    1.38
   1  16 -14    2.62    1.45
   1  16 -13   72.15    2.57
  -1 -16  13   38.44    2.30
  -1 -16  12   75.19    3.09
   1  16 -12   58.19    2.43
  -1 -16  11   94.31    3.63
   1  16 -10  245.58    5.60
  -1 -16  10  248.83    5.63
   1  16  -9   31.43    2.02
  -1 -16   9   30.18    2.10
  -1 -16   8    5.14    1.70
   1  16  -8    5.88    1.57
   1  16  -7  127.94    3.65
  -1 -16   7  125.69    3.96
  -1 -16   6  121.99    3.96
   1  16  -6  120.49    3.30
  -1 -16   6  128.03    3.95
   1  16  -6  127.48    3.62
  -1 -16   5   52.13    2.57
  -1 -16   5   49.53    2.76
   1  16  -5   52.43    2.35
   1  16  -5   47.75    2.13
   1  16  -4   10.09    1.39
  -1 -16   4   12.36    1.68
  -1 -16   4   11.59    1.92
   1  16  -4   10.87    1.58
   1  16  -4    9.89    1.20
   1  16  -3    4.97    1.21
   1  16  -3    4.00    1.32
   1  16  -3    4.42    1.03
  -1 -16   3    5.79    1.63
   1  16  -2    1.89    1.05
   1  16  -2    0.68    1.10
   1  16  -2    0.65    0.83
   1  16  -1    6.53    0.98
   1  16  -1    7.33    1.04
  -1 -16   0   48.25    1.52
   1  16   0   48.83    1.44
  -1 -17  14   41.65    1.57
  -1 -17  13  120.18    3.20
  -1 -17  12    3.65    1.68
  -1 -17  11   14.46    1.98
   1  17 -10   12.72    1.34
  -1 -17  10   18.26    2.18
  -1 -17   9    6.50    1.28
   1  17  -9    6.81    1.25
  -1 -17   8  163.91    4.07
   1  17  -8  163.85    3.78
  -1 -17   7  105.32    3.21
   1  17  -7   99.25    2.85
  -1 -17   6  188.33    4.62
   1  17  -6  185.66    4.21
   1  17  -5   48.55    1.83
  -1 -17   5   43.67    1.88
  -1 -17   5   46.25    2.15
   1  17  -4    0.91    0.92
  -1 -17   4    0.26    1.19
   1  17  -3    4.40    0.86
  -1 -17   3    4.43    1.10
  -1 -18  13   43.19    1.63
  -1 -18  12   13.07    1.44
  -1 -18  11    4.08    1.39
  -1 -18  10    1.76    1.41
  -1 -18   8  206.99    4.14
  -1 -18   8  209.89    4.36
  -1 -18   7  131.11    3.10
  -1 -18   7  143.77    3.13
  -1 -18   6  134.82    2.83
  -1 -18   6  143.78    3.12
  -1 -18   5   13.25    1.00
  -1 -19  11   20.83    1.12
  -1 -19  10    9.98    0.99
   2 -19   6   44.05    1.47
   2 -19   7   43.57    1.69
   2 -19   9    5.27    1.28
   2 -19  10    9.30    1.25
   2 -19  11    1.84    1.00
   2 -18   3    1.12    0.80
  -2  18  -3    2.02    0.75
  -2  18  -4   39.81    1.53
   2 -18   4   38.11    1.56
   2 -18   5  131.78    3.05
   2 -18   5  136.07    3.29
  -2  18  -5  140.32    3.14
  -2  18  -6   80.25    2.36
   2 -18   6   79.57    2.72
  -2  18  -7    1.16    0.99
  -2  18  -7    9.20    1.18
  -2  18  -8   57.15    1.96
  -2  18  -8   43.78    1.84
  -2  18  -9   45.21    1.79
  -2  18 -10   52.95    1.81
   2 -18  10   53.68    2.49
  -2  18 -10   55.03    1.93
  -2  18 -11    3.13    0.96
   2 -18  11    2.72    1.47
   2 -18  12   20.87    1.49
   2 -17   0    3.74    0.89
  -2  17   0    3.54    0.73
   2 -17   1    1.87    1.10
  -2  17  -1    2.75    0.94
   2 -17   2  111.80    3.26
  -2  17  -2  116.59    2.97
   2 -17   3   32.63    2.09
  -2  17  -3   35.49    1.88
  -2  17  -4   97.56    2.99
   2 -17   4   94.65    3.19
   2 -17   5   44.13    2.22
  -2  17  -5   40.95    2.16
  -2  17  -5   43.69    1.90
  -2  17  -6   55.63    2.39
   2 -17   6   55.03    2.28
  -2  17  -7   21.43    1.82
  -2  17  -8  123.89    3.53
  -2  17  -9  159.82    4.13
  -2  17  -9  173.59    4.07
  -2  17 -10   66.81    2.50
  -2  17 -10   67.21    2.39
  -2  17 -11    3.68    1.34
  -2  17 -11    1.28    1.11
  -2  17 -11    3.40    1.25
  -2  17 -12   19.59    1.47
  -2  17 -12   19.60    1.31
  -2  17 -12   20.49    1.58
   2 -17  12   16.98    1.79
  -2  17 -13    0.95    1.15
   2 -16  -1   13.80    1.48
   2 -16   0    0.52    1.54
   2 -16   1   76.61    3.18
   2 -16   2  179.06    5.23
   2 -16   2  185.39    4.47
   2 -16   3   40.62    2.68
  -2  16  -3   26.58    1.68
   2 -16   4   64.88    3.09
  -2  16  -4   58.36    2.79
  -2  16  -5    5.03    1.55
   2 -16   5    6.42    1.88
  -2  16  -5    6.08    1.77
  -2  16  -6   -0.86    1.73
  -2  16  -6    0.34    1.66
   2 -16   6    0.66    1.63
  -2  16  -7  242.29    5.73
  -2  16  -7  234.43    5.88
  -2  16  -8  241.93    5.73
  -2  16  -9   96.80    3.38
  -2  16 -10   57.90    2.64
  -2  16 -11    1.15    1.52
  -2  16 -11    0.42    1.26
  -2  16 -11    2.12    1.56
  -2  16 -12    4.09    1.50
  -2  16 -12    4.13    1.50
  -2  16 -12    1.86    1.05
  -2  16 -13   11.32    1.48
  -2  16 -13   13.58    1.67
  -2  16 -14   58.03    2.33
  -2  16 -16  254.90    5.18
  -2  15   3   42.79    1.39
   2 -15  -3   38.30    1.34
  -2  15   2   27.18    1.41
  -2  15   2   24.06    1.40
   2 -15  -1   47.66    2.74
  -2  15   1   43.52    1.90
  -2  15   0  137.98    3.62
   2 -15   0  151.53    4.81
  -2  15   0  148.51    5.01
   2 -15   1  345.69    7.98
  -2  15  -1  334.71    6.65
  -2  15  -1  338.44    8.32
  -2  15  -2  433.75    8.45
  -2  15  -2  443.61   10.33
   2 -15   2  437.01    9.83
  -2  15  -3    2.61    2.84
   2 -15   3    2.09    2.27
  -2  15  -3    2.25    1.45
  -2  15  -4  103.38    3.43
   2 -15   4  105.73    4.25
  -2  15  -4  104.56    3.23
  -2  15  -5    3.01    1.33
   2 -15   5    4.55    2.11
  -2  15  -5    2.49    1.85
  -2  15  -5    3.13    1.93
  -2  15  -6   45.22    2.04
  -2  15  -6   45.04    2.73
  -2  15  -6   45.83    2.86
   2 -15   6   45.35    2.78
  -2  15  -7  616.44   11.59
  -2  15  -7  602.03   11.88
  -2  15  -8  533.24   10.99
  -2  15  -8  548.12   10.58
  -2  15  -9  223.61    5.56
  -2  15  -9  208.86    6.12
  -2  15 -10    2.31    1.79
  -2  15 -11   12.69    1.57
  -2  15 -11    9.43    1.88
  -2  15 -11    9.90    1.86
  -2  15 -12   18.35    1.99
  -2  15 -12   20.68    2.06
  -2  15 -12   21.09    1.47
  -2  15 -13    1.65    1.54
  -2  15 -13    1.13    1.61
  -2  15 -14   35.33    1.98
  -2  15 -14   37.18    2.28
  -2  15 -15  163.68    4.13
  -2  15 -16  190.54    4.66
  -2  15 -17   -0.14    1.07
   2 -14  -5   33.13    1.28
  -2  14   5   38.19    1.33
   2 -14  -4   23.56    1.79
  -2  14   3   43.66    2.51
  -2  14   2   -0.59    2.13
   2 -14  -1  103.76    4.36
  -2  14   1  102.27    4.32
  -2  14   0  246.22    7.04
   2 -14   0  256.12    7.05
  -2  14  -1  109.90    4.87
   2 -14   1  105.58    4.71
  -2  14  -2  372.66    9.33
   2 -14   2  396.34    9.12
  -2  14  -3   33.64    3.57
  -2  14  -3   41.22    2.40
  -2  14  -3   45.22    2.34
   2 -14   3   39.63    3.19
  -2  14  -3   37.76    2.07
   2 -14   4   20.05    2.68
  -2  14  -4   19.33    2.13
  -2  14  -4   19.70    1.89
  -2  14  -4   25.04    5.33
  -2  14  -5  122.30    3.56
  -2  14  -5  130.84    7.92
   2 -14   5  119.50    4.47
  -2  14  -5  115.56    4.12
  -2  14  -6   37.46    2.01
   2 -14   6   36.51    2.66
  -2  14  -6   36.25    2.79
  -2  14  -6   36.47    2.63
   2 -14   6   27.88    3.81
  -2  14  -7  357.38    8.17
   2 -14   7  371.58   11.67
  -2  14  -7  363.21    7.84
   2 -14   8  355.09   11.34
  -2  14  -8  371.64    7.84
  -2  14  -8  371.41    8.44
  -2  14  -9  107.96    3.75
  -2  14  -9  108.80    4.42
  -2  14 -10    9.60    2.70
  -2  14 -10    9.67    1.67
  -2  14 -10   10.18    2.01
  -2  14 -11   67.16    3.10
  -2  14 -11   64.98    2.96
  -2  14 -11   64.85    3.12
  -2  14 -12   99.51    3.58
  -2  14 -12   99.43    3.57
  -2  14 -12   98.40    3.53
  -2  14 -13    3.82    1.79
  -2  14 -13    1.63    1.85
  -2  14 -13    2.38    1.82
  -2  14 -14   22.71    1.97
  -2  14 -14   21.31    2.28
  -2  14 -14   24.59    2.23
  -2  14 -15   34.32    2.27
  -2  14 -15   32.64    1.87
  -2  14 -16   26.66    2.26
  -2  14 -16   28.01    2.21
  -2  14 -17    3.88    1.38
  -2  14 -17    3.00    1.30
   2 -13  -6  173.35    3.70
   2 -13  -5   33.17    2.16
  -2  13   4   41.44    2.57
   2 -13  -4   42.93    2.71
  -2  13   3   20.54    2.48
  -2  13   2   30.08    2.93
  -2  13   1  177.61    5.86
   2 -13  -1  176.97    5.99
  -2  13   0   17.24    4.84
   2 -13   0   22.14    3.21
  -2  13   0   24.13    3.12
  -2  13  -1   11.70    2.85
   2 -13   1   14.00    2.94
  -2  13  -1    1.79    4.50
   2 -13   1    0.93    2.21
  -2  13  -2    0.70    2.61
  -2  13  -2    1.80    4.45
   2 -13   2    5.94    2.62
   2 -13   2    0.74    2.50
  -2  13  -3  103.30    3.53
  -2  13  -3  102.92    4.74
   2 -13   3  108.47    5.95
   2 -13   3  101.81    4.42
   2 -13   4   12.41    3.20
  -2  13  -4   46.62    2.66
   2 -13   4   46.97    3.17
  -2  13  -4    9.93    4.91
  -2  13  -4   50.26    2.39
   2 -13   5   10.87    2.24
  -2  13  -5   11.04    1.60
  -2  13  -5   10.19    2.87
  -2  13  -5    9.80    2.02
  -2  13  -6    0.89    2.66
  -2  13  -6    1.48    1.76
  -2  13  -6   -0.99    4.26
   2 -13   6    2.12    2.72
  -2  13  -6    0.67    1.31
  -2  13  -6    1.11    2.06
   2 -13   6    1.90    1.81
  -2  13  -7   95.33    3.56
  -2  13  -7   96.85    3.98
  -2  13  -8   48.83    5.31
  -2  13  -8  128.50    4.54
  -2  13  -8  124.98    3.91
   2 -13   8   60.79    5.09
   2 -13   9    2.54    2.65
  -2  13  -9    0.70    2.43
  -2  13  -9    0.58    1.73
  -2  13  -9    0.37    1.47
  -2  13 -10  240.61    6.17
  -2  13 -10  244.23    6.92
  -2  13 -10  244.06    5.97
  -2  13 -11  407.81    8.54
  -2  13 -11  396.08    8.48
  -2  13 -11  395.88    8.49
  -2  13 -12  112.76    4.05
  -2  13 -12  110.43    3.91
  -2  13 -12  111.77    3.93
  -2  13 -13    9.73    2.07
  -2  13 -13    9.13    2.15
  -2  13 -13   11.50    2.06
  -2  13 -14    3.08    2.12
  -2  13 -14    4.09    1.79
  -2  13 -14    4.00    1.97
  -2  13 -15   31.21    2.74
  -2  13 -15   29.08    2.03
  -2  13 -16    1.95    2.00
  -2  13 -16    0.84    1.93
  -2  13 -17   41.11    2.11
  -2  13 -17   38.73    2.27
  -2  13 -17   40.00    2.29
   2 -12  -6  115.10    3.57
   2 -12  -5    2.44    1.02
   2 -12  -5    3.87    2.06
  -2  12   5    3.36    1.74
   2 -12  -4  178.27    5.61
   2 -12  -4  159.64    3.90
  -2  12   4  172.53    5.12
  -2  12   3   94.81    4.11
   2 -12  -2   38.51    2.24
  -2  12   2   34.70    3.11
  -2  12   1  484.97   14.37
  -2  12   1  472.47   10.41
   2 -12  -1  464.50   10.78
   2 -12   0  130.24    6.02
  -2  12   0  132.51    7.90
   2 -12   0  115.25    4.94
  -2  12   0  114.67    4.71
  -2  12  -1    8.69    4.82
   2 -12   1   23.59    3.01
  -2  12  -1   19.74    2.73
   2 -12   1    7.92    2.66
  -2  12  -2  247.17    5.59
  -2  12  -2  246.40    6.76
   2 -12   2  249.58    6.86
  -2  12  -3  346.42    7.48
   2 -12   3  351.76    8.46
  -2  12  -4  123.18    4.00
  -2  12  -4  126.03    3.63
   2 -12   4  127.96    4.55
  -2  12  -5    4.03    1.37
  -2  12  -5    5.19    2.46
   2 -12   5    4.58    1.83
  -2  12  -5    5.40    1.85
  -2  12  -6   49.86    2.13
  -2  12  -6   49.07    3.37
  -2  12  -6   25.43    4.64
   2 -12   6   33.51    3.92
  -2  12  -6   53.13    2.95
  -2  12  -6   50.07    2.63
   2 -12   7    5.37    2.84
  -2  12  -7    1.88    3.73
  -2  12  -7    5.37    1.74
  -2  12  -7    5.20    2.14
  -2  12  -8   46.45    3.12
  -2  12  -8   47.55    2.61
   2 -12   8   42.89    4.27
  -2  12  -8   50.13    2.34
  -2  12  -9   98.44    3.45
  -2  12  -9  103.46    3.73
  -2  12  -9   98.66    4.27
  -2  12 -10  699.49   13.05
  -2  12 -10  681.84   12.90
  -2  12 -11 1045.22   18.56
  -2  12 -11 1084.71   18.48
  -2  12 -11 1060.38   18.53
  -2  12 -12   86.70    3.79
  -2  12 -12   83.12    3.60
  -2  12 -12   75.99    3.40
  -2  12 -13   84.22    3.87
  -2  12 -13   88.31    3.66
  -2  12 -13   85.06    3.57
  -2  12 -13   79.74    3.05
  -2  12 -14    5.45    2.37
  -2  12 -14    4.58    2.13
  -2  12 -14    6.57    1.98
  -2  12 -14    4.14    1.61
  -2  12 -15   24.25    2.81
  -2  12 -15   22.46    1.94
  -2  12 -15   25.63    2.13
  -2  12 -16   32.62    2.83
  -2  12 -16   33.74    2.69
  -2  12 -17  137.08    4.00
  -2  12 -17  141.79    4.17
  -2  12 -17  138.71    3.98
  -2  12 -18  523.96    8.99
   2 -11  -9   64.56    1.77
   2 -11  -8    7.87    0.96
   2 -11  -7   10.57    1.14
   2 -11  -7   10.35    1.76
   2 -11  -7    8.28    1.31
   2 -11  -6   26.75    1.60
  -2  11   6   22.79    2.12
   2 -11  -6   23.89    1.86
   2 -11  -6   26.03    2.55
   2 -11  -5  106.04    3.47
   2 -11  -5  105.88    4.51
   2 -11  -5  107.56    3.13
  -2  11   5  100.90    3.91
   2 -11  -4  302.70    8.01
   2 -11  -4  300.10    6.23
  -2  11   4  294.32    7.29
  -2  11   3  346.22    8.08
   2 -11  -3  345.49    7.14
  -2  11   2    1.73    1.74
  -2  11   2    3.59    4.23
  -2  11   2    3.63    3.64
  -2  11   2    3.12    2.22
   2 -11  -2    4.52    1.64
  -2  11   1  121.33    3.90
  -2  11   1   84.36    6.63
  -2  11   1   83.64    6.31
   2 -11  -1   62.99    4.35
   2 -11  -1  114.20    3.28
   2 -11  -1  117.47    4.85
  -2  11   1  121.65    4.46
  -2  11   0    9.40    3.56
   2 -11   0   11.11    2.60
  -2  11   0   13.69    2.40
  -2  11   0   10.66    1.98
  -2  11   0    4.91    4.52
   2 -11   0    6.83    2.38
  -2  11  -1    2.15    1.79
   2 -11   1    3.11    2.23
   2 -11   1    3.19    2.53
  -2  11  -1    3.19    4.25
  -2  11  -1    0.62    3.02
  -2  11  -1    2.97    2.06
  -2  11  -2  575.94   11.29
   2 -11   2  587.98   11.79
  -2  11  -2  588.16   11.68
  -2  11  -3  673.66   11.67
   2 -11   3  656.31   12.57
   2 -11   4  458.01    9.26
  -2  11  -4  467.50    9.61
  -2  11  -4  472.55    8.82
   2 -11   5   35.49    2.35
  -2  11  -5   10.52    4.19
  -2  11  -5   33.17    1.78
   2 -11   5   12.53    3.12
  -2  11  -5   32.12    2.31
  -2  11  -5   31.86    2.71
   2 -11   6   11.29    3.00
  -2  11  -6    6.49    2.15
  -2  11  -6    7.67    1.61
  -2  11  -6   12.73    4.00
  -2  11  -6    9.37    1.95
  -2  11  -7    8.39    1.68
  -2  11  -7    2.61    3.31
  -2  11  -7    7.06    2.01
   2 -11   7    4.71    2.72
  -2  11  -8   17.64    2.32
   2 -11   8    1.95    2.50
  -2  11  -8   16.24    1.68
  -2  11  -8   16.71    1.91
  -2  11  -8    2.19    3.00
  -2  11  -9  479.28    9.54
  -2  11  -9  484.09    9.70
  -2  11 -10 1251.80   21.31
  -2  11 -10 1270.34   21.29
  -2  11 -10 1218.81   21.84
  -2  11 -11  638.56   11.78
  -2  11 -11  644.01   11.19
  -2  11 -11  647.18   11.50
  -2  11 -11  632.90   11.65
  -2  11 -12   15.08    2.23
  -2  11 -12   14.42    2.07
  -2  11 -12   15.43    2.50
  -2  11 -12   13.64    2.25
  -2  11 -13   39.72    2.64
  -2  11 -13   39.53    2.91
  -2  11 -13   42.77    2.90
  -2  11 -13   39.98    3.17
  -2  11 -14   23.47    2.91
  -2  11 -14   22.98    2.41
  -2  11 -14   19.64    2.28
  -2  11 -14   21.78    2.55
  -2  11 -15   45.06    2.70
  -2  11 -15   45.79    2.66
  -2  11 -15   47.80    3.33
  -2  11 -16   50.42    2.56
  -2  11 -16   54.63    3.15
  -2  11 -16   59.66    3.47
  -2  11 -17  110.93    3.97
  -2  11 -17  115.86    3.81
  -2  11 -17  117.14    3.74
  -2  11 -17  107.82    3.12
  -2  11 -18  391.96    7.41
   2 -10  -9   30.30    1.62
   2 -10  -9   31.99    1.84
   2 -10  -8    2.39    1.50
   2 -10  -8    2.76    1.09
   2 -10  -8    1.16    1.38
   2 -10  -8    1.49    1.12
   2 -10  -7   34.87    2.72
   2 -10  -7   30.53    2.26
  -2  10   7   31.34    2.19
   2 -10  -7   33.24    1.82
   2 -10  -7   29.15    1.95
   2 -10  -6    5.92    1.43
   2 -10  -6    7.25    1.57
  -2  10   6    7.35    1.99
   2 -10  -6    6.63    2.41
   2 -10  -5  172.63    4.39
  -2  10   5  181.26    5.35
  -2  10   5  173.58    9.19
   2 -10  -5  177.65    5.94
   2 -10  -4  365.73    9.33
  -2  10   4  380.37    8.67
  -2  10   4  365.32   12.95
  -2  10   3  412.58    9.17
  -2  10   3  391.51   13.09
   2 -10  -3  431.16    8.32
  -2  10   3  411.22   12.59
   2 -10  -2    9.20    1.58
   2 -10  -2   28.11    2.86
  -2  10   2    6.84    2.16
  -2  10   2    6.27    3.61
  -2  10   2   22.73    4.64
  -2  10   2    3.42    1.61
  -2  10   1    9.62    1.73
   2 -10  -1    7.85    1.41
  -2  10   1    4.74    4.26
   2 -10  -1    5.15    2.22
  -2  10   1   10.14    2.15
  -2  10   1   12.40    3.74
  -2  10   1    8.51    3.57
  -2  10   0    5.03    3.40
   2 -10   0    7.11    1.26
  -2  10   0    4.49    1.71
  -2  10   0    7.90    2.02
  -2  10  -1  220.60    5.68
  -2  10  -1  218.38    5.44
  -2  10  -1  240.25    9.14
   2 -10   1  218.80    7.75
  -2  10  -2  400.66   11.59
   2 -10   2  420.59   11.90
  -2  10  -2  519.78    9.59
   2 -10   2  506.48    9.94
  -2  10  -3  616.24   14.97
  -2  10  -3  646.05   11.47
   2 -10   4  225.72    8.24
  -2  10  -4  226.50    8.57
  -2  10  -4  200.37    7.48
  -2  10  -5    2.76    3.57
   2 -10   5    4.55    2.75
  -2  10  -5    3.38    1.57
  -2  10  -5    5.13    1.82
  -2  10  -6   66.62    3.09
  -2  10  -6   70.83    5.04
  -2  10  -6   60.74    2.78
  -2  10  -6   64.23    2.57
   2 -10   7    5.87    2.58
  -2  10  -7    1.90    1.35
  -2  10  -7    1.54    1.66
  -2  10  -7    2.91    3.01
  -2  10  -8  156.77    6.10
  -2  10  -8  204.54    5.25
  -2  10  -8  209.92    4.82
  -2  10  -8  218.39    5.01
   2 -10   8  150.74    6.62
  -2  10  -9  402.49    8.50
  -2  10  -9  408.58    8.06
  -2  10  -9  413.74    8.02
  -2  10  -9  422.27    8.33
  -2  10  -9  395.22    8.49
  -2  10 -10  434.20    9.10
  -2  10 -10  406.06    9.16
  -2  10 -10  436.18    8.72
  -2  10 -10  420.18    8.75
  -2  10 -10  433.43    8.60
  -2  10 -10  440.53    8.90
  -2  10 -11  146.64    4.48
  -2  10 -11  150.17    5.00
  -2  10 -11  144.69    4.69
  -2  10 -11  142.77    4.56
  -2  10 -11  146.45    4.46
  -2  10 -12    7.57    2.06
  -2  10 -12    7.89    2.51
  -2  10 -12    8.50    2.20
  -2  10 -12    8.12    2.20
  -2  10 -13  236.57    6.19
  -2  10 -13  239.26    6.25
  -2  10 -13  237.28    6.26
  -2  10 -13  225.20    6.53
  -2  10 -14    7.15    2.20
  -2  10 -14    6.62    2.09
  -2  10 -14    8.13    2.68
  -2  10 -15   49.50    3.45
  -2  10 -15   50.16    3.01
  -2  10 -16    4.18    1.87
  -2  10 -16    5.24    2.57
  -2  10 -16    4.86    2.31
  -2  10 -17   47.38    2.27
  -2  10 -17   49.33    3.03
  -2  10 -17   46.62    2.70
   2  -9 -11  186.16    3.54
   2  -9 -10    0.95    1.00
   2  -9 -10    1.68    1.19
   2  -9  -9   46.86    2.22
   2  -9  -9   50.04    1.99
   2  -9  -9   46.47    2.51
   2  -9  -8    5.19    1.38
   2  -9  -8    2.97    1.97
   2  -9  -8    4.76    1.62
  -2   9   7   37.90    2.51
   2  -9  -7   35.48    3.08
   2  -9  -7   35.87    2.08
   2  -9  -6  408.80    9.75
   2  -9  -6  428.30    8.31
  -2   9   6  421.23    9.06
   2  -9  -5  502.18    9.63
  -2   9   5  506.42   15.43
   2  -9  -4  754.12   13.06
  -2   9   4  734.27   19.02
  -2   9   3    4.30    1.58
  -2   9   3    2.82    3.92
  -2   9   3    2.87    4.07
  -2   9   3    2.71    1.96
   2  -9  -3    4.39    1.56
  -2   9   2  160.08    4.71
   2  -9  -2  148.45    3.86
  -2   9   2  152.07    7.49
   2  -9  -2  209.11    6.65
  -2   9   2  200.20    8.19
  -2   9   2  142.47    4.10
  -2   9   1    8.24    1.90
   2  -9  -1    9.05    1.33
  -2   9   1    9.05    1.58
  -2   9   1    9.05    3.49
   2  -9  -1   26.11    2.91
  -2   9   1   21.54    4.47
   2  -9   0  120.92    2.99
  -2   9   0  123.23    3.92
  -2   9   0  103.23    5.78
   2  -9   0  120.24    5.38
  -2   9   0  108.41    5.63
  -2   9   0  130.65    6.65
  -2   9  -1  455.61   12.00
   2  -9   1  462.48   11.20
  -2   9  -2  310.04    9.33
   2  -9   2  437.51   10.63
  -2   9  -3  293.87    9.05
  -2   9  -3  236.23    7.80
  -2   9  -4  120.55    6.01
   2  -9   4  135.87    5.88
  -2   9  -5  475.90   12.00
   2  -9   5  551.92   12.74
  -2   9  -6 1131.31   21.98
   2  -9   6 1262.66   23.40
  -2   9  -7   56.57    2.46
  -2   9  -7   77.72    4.23
  -2   9  -8   39.51    2.45
  -2   9  -8   38.78    2.10
  -2   9  -8   38.19    2.07
  -2   9  -8   42.27    2.45
  -2   9  -9  177.29    4.47
  -2   9  -9  176.31    4.56
  -2   9  -9  173.89    4.48
  -2   9  -9  173.80    4.49
  -2   9  -9  169.88    4.88
  -2   9  -9  168.22    4.82
  -2   9  -9  178.49    5.02
  -2   9 -10  126.25    3.90
  -2   9 -10  135.01    3.85
  -2   9 -10  128.28    3.98
  -2   9 -10  129.79    4.08
  -2   9 -10  119.10    4.14
  -2   9 -10  124.89    3.91
  -2   9 -10  131.89    4.42
  -2   9 -11    1.44    1.96
  -2   9 -11    0.96    2.01
  -2   9 -11   -0.37    2.19
  -2   9 -11    1.39    1.80
  -2   9 -11   -0.20    2.06
  -2   9 -11    0.85    2.52
  -2   9 -12  468.88    9.63
  -2   9 -12  454.25    9.66
  -2   9 -12  449.17    9.90
  -2   9 -12  455.22    9.65
  -2   9 -13  464.76    9.88
  -2   9 -13  460.17   10.30
  -2   9 -13  469.25    9.91
  -2   9 -13  458.25    9.90
  -2   9 -14  104.59    4.03
  -2   9 -14   93.87    3.25
  -2   9 -14   98.35    4.11
  -2   9 -14  103.15    4.55
  -2   9 -15    7.21    2.60
  -2   9 -15    7.03    2.28
  -2   9 -16    3.66    2.33
  -2   9 -16    1.90    2.03
  -2   9 -17   38.19    2.66
  -2   9 -17   39.27    2.62
  -2   9 -17   34.74    2.16
  -2   9 -18   12.19    1.51
   2  -8 -11  177.41    4.02
   2  -8 -11  175.47    3.97
   2  -8 -11  170.39    4.16
   2  -8 -10    1.89    1.15
   2  -8 -10    3.85    1.72
   2  -8 -10    3.30    1.55
   2  -8  -9   83.64    2.88
   2  -8  -9   85.91    3.33
   2  -8  -9   83.57    3.31
  -2   8   8    2.02    1.62
   2  -8  -8    2.79    1.47
   2  -8  -8    1.90    2.18
  -2   8   7    1.85    4.28
  -2   8   7   -0.19    2.07
   2  -8  -7    2.19    1.51
   2  -8  -6  414.18    8.19
  -2   8   6  419.42    8.98
  -2   8   6  443.55   14.48
  -2   8   5  184.82    5.28
   2  -8  -5  188.67    5.00
  -2   8   5  194.88    9.36
   2  -8  -4  869.28   14.70
  -2   8   4  872.10   19.10
  -2   8   4  899.89   20.65
  -2   8   3   53.02    2.35
  -2   8   3   64.79    5.43
  -2   8   3   51.15    2.78
   2  -8  -3   90.28    3.99
   2  -8  -3   60.36    2.40
  -2   8   3   85.97    5.70
   2  -8  -2  998.58   16.41
  -2   8   2 1017.83   17.32
  -2   8   2  960.05   20.97
   2  -8  -2 1004.83   19.36
   2  -8  -1   84.61    2.41
  -2   8   1   87.04    5.58
  -2   8   1   78.53    4.99
   2  -8   0   48.55    3.59
  -2   8   0   47.73    4.69
  -2   8   0   24.27    3.37
   2  -8   0   25.70    1.38
  -2   8  -1  389.52   10.47
  -2   8  -1  408.59    9.97
  -2   8  -2   92.96    4.72
  -2   8  -3  349.42    9.38
  -2   8  -3  347.49    8.96
  -2   8  -4   33.87    3.94
  -2   8  -4   11.09    3.05
  -2   8  -5 1374.99   24.52
   2  -8   5 1387.68   25.32
  -2   8  -6  857.27   16.35
  -2   8  -6  915.75   14.08
  -2   8  -7   10.85    1.77
  -2   8  -7   20.86    2.58
  -2   8  -8   26.41    1.72
   2  -8   8   37.00    3.11
  -2   8  -9   30.55    2.17
  -2   8  -9   33.73    2.19
  -2   8  -9   31.43    2.26
  -2   8  -9   32.44    2.08
  -2   8  -9   33.39    2.03
  -2   8  -9   31.02    2.28
  -2   8  -9   32.97    2.54
  -2   8  -9   35.34    2.51
  -2   8  -9   32.03    1.88
  -2   8 -10   25.66    2.37
  -2   8 -10   27.71    2.07
  -2   8 -10   23.66    2.26
  -2   8 -10   23.31    2.15
  -2   8 -10   24.35    2.31
  -2   8 -10   25.04    2.64
  -2   8 -10   25.60    1.82
  -2   8 -11   14.77    2.81
  -2   8 -11   12.24    2.11
  -2   8 -11   11.50    1.81
  -2   8 -11   10.31    2.23
  -2   8 -11   15.83    2.36
  -2   8 -11   12.36    2.29
  -2   8 -11   12.21    2.02
  -2   8 -12  538.77   10.79
  -2   8 -12  528.26   11.06
  -2   8 -12  517.14   10.86
  -2   8 -12  519.58   10.35
  -2   8 -12  528.64   10.65
  -2   8 -13  922.55   16.74
  -2   8 -13  973.75   17.27
  -2   8 -13  989.89   17.83
  -2   8 -13  916.32   17.24
  -2   8 -14   95.24    4.17
  -2   8 -14   93.74    3.89
  -2   8 -14  102.42    4.48
  -2   8 -14   87.92    3.61
  -2   8 -15   12.07    1.92
  -2   8 -15   10.52    2.73
  -2   8 -16   16.93    2.72
  -2   8 -16   17.15    2.55
  -2   8 -17    2.46    1.83
  -2   8 -18   53.20    2.04
   2  -7 -12  226.86    4.64
   2  -7 -12  227.30    5.03
   2  -7 -12  236.00    4.90
   2  -7 -11   26.80    2.05
   2  -7 -11   25.99    2.10
   2  -7 -11   28.22    2.30
   2  -7 -11   26.02    1.68
   2  -7 -10   76.58    2.82
   2  -7 -10   78.65    3.36
   2  -7  -9  149.07    4.14
   2  -7  -9  142.25    4.73
   2  -7  -8   40.11    2.34
  -2   7   8   35.57    2.54
   2  -7  -7    1.73    1.58
  -2   7   7    0.96    4.37
  -2   7   7    2.92    1.81
   2  -7  -6   38.33    2.61
   2  -7  -6   38.78    2.19
  -2   7   6   41.19    2.63
  -2   7   6   45.40    5.78
  -2   7   5    7.80    1.85
   2  -7  -5   10.02    1.88
  -2   7   5   13.75    4.48
  -2   7   4    5.80    1.72
  -2   7   4   14.21    4.04
   2  -7  -4   28.80    2.23
  -2   7   4   20.69    3.90
   2  -7  -4    8.93    1.57
   2  -7  -3  298.91    5.57
  -2   7   3  294.93    9.50
   2  -7  -2  510.13    8.57
  -2   7   2  512.54   12.28
  -2   7   2  492.44   12.20
   2  -7  -1  154.26    5.51
   2  -7  -1  145.40    3.22
  -2   7   1  141.62    5.84
  -2   7   0   32.28    4.29
  -2   7   0   40.08    3.51
  -2   7  -1    4.79    2.51
  -2   7  -1    8.19    2.93
  -2   7  -2    6.61    2.77
  -2   7  -3  243.32    7.25
  -2   7  -3  261.95    7.64
  -2   7  -4  573.28   11.73
  -2   7  -4  613.51   12.23
  -2   7  -5  616.56   12.29
   2  -7   5  609.66   12.99
   2  -7   6  577.57   11.21
  -2   7  -6  516.75    9.58
  -2   7  -7  108.82    3.41
   2  -7   7  141.20    4.96
   2  -7   8   18.63    2.34
  -2   7  -9    1.57    1.92
  -2   7  -9    2.42    1.58
  -2   7  -9    3.22    1.72
  -2   7  -9    2.42    1.44
  -2   7  -9    7.49    1.52
  -2   7  -9    2.00    1.70
  -2   7  -9    2.68    1.35
  -2   7  -9    3.53    1.54
  -2   7  -9    3.59    1.20
  -2   7 -10    9.75    1.98
  -2   7 -10   10.54    1.77
  -2   7 -10   12.24    2.15
  -2   7 -10    8.59    1.74
  -2   7 -10    9.18    1.85
  -2   7 -10    9.96    1.42
  -2   7 -10   10.09    2.02
  -2   7 -10    8.13    2.34
  -2   7 -11   75.27    3.51
  -2   7 -11   71.68    3.26
  -2   7 -11   72.76    3.92
  -2   7 -11   77.02    3.56
  -2   7 -11   77.04    2.79
  -2   7 -11   80.90    3.43
  -2   7 -11   80.64    3.35
  -2   7 -12 1008.44   17.99
  -2   7 -12 1026.56   18.09
  -2   7 -12 1053.25   18.63
  -2   7 -12  987.74   17.89
  -2   7 -12  990.75   18.15
  -2   7 -13  675.58   13.15
  -2   7 -13  680.15   13.27
  -2   7 -13  709.81   13.86
  -2   7 -14   17.79    2.98
  -2   7 -14   13.85    2.26
  -2   7 -15   24.58    2.78
  -2   7 -15   22.70    2.30
  -2   7 -15   23.82    3.05
  -2   7 -16    3.24    2.74
  -2   7 -16    2.98    1.57
  -2   7 -16    3.59    2.40
  -2   7 -16    2.07    1.99
  -2   7 -16    7.19    2.53
  -2   7 -17    8.83    1.59
  -2   7 -17    5.25    2.06
  -2   7 -17    6.81    1.81
   2  -6 -13   59.54    2.15
   2  -6 -13   58.15    2.21
   2  -6 -12  101.89    2.97
   2  -6 -12  104.21    3.13
   2  -6 -12  101.12    3.47
   2  -6 -12  100.79    3.58
   2  -6 -11   13.80    2.27
   2  -6 -11   14.51    1.75
   2  -6 -10  568.25   10.49
   2  -6 -10  542.53   10.80
  -2   6   9  139.39    4.28
   2  -6  -9  138.84    4.11
  -2   6   8    4.91    1.84
   2  -6  -8    3.54    1.69
   2  -6  -7  403.69    8.09
  -2   6   7  435.68    8.67
  -2   6   6   34.67    2.29
   2  -6  -6   41.52    2.49
  -2   6   5   43.60    2.34
   2  -6  -5   46.27    2.31
  -2   6   4  226.73    7.65
   2  -6  -4  237.86    6.02
   2  -6  -3  716.60   13.30
  -2   6   3  707.05   14.61
  -2   6   2 1266.31   21.63
   2  -6  -2 1247.70   20.47
   2  -6  -1  442.69    9.41
  -2   6   1  430.50   10.19
  -2   6   0   36.72    3.97
  -2   6   0   23.14    2.87
  -2   6  -1   44.73    2.83
  -2   6  -1   49.47    3.50
  -2   6  -2    7.56    3.09
  -2   6  -2    9.51    2.71
  -2   6  -3 1218.36   20.88
  -2   6  -3 1180.18   21.11
  -2   6  -4 1657.22   27.27
   2  -6   5 2697.61   45.49
  -2   6  -5 2942.10   44.49
  -2   6  -6  125.66    3.64
  -2   6  -6  176.27    3.52
   2  -6   7    1.84    1.85
  -2   6  -7    1.87    1.76
  -2   6  -8   96.81    3.47
  -2   6  -9   33.82    2.04
  -2   6  -9   30.33    2.33
  -2   6  -9   32.55    2.37
  -2   6  -9   31.16    2.54
  -2   6  -9   33.07    2.14
  -2   6  -9   30.94    2.14
  -2   6 -10    4.31    1.37
  -2   6 -10    3.90    1.90
  -2   6 -10    5.12    2.24
  -2   6 -10    4.93    1.81
  -2   6 -10    3.70    1.18
  -2   6 -10    4.72    1.72
  -2   6 -10    7.00    1.81
  -2   6 -10    5.10    2.11
  -2   6 -11  147.13    4.76
  -2   6 -11  147.08    5.18
  -2   6 -11  153.90    4.74
  -2   6 -11  153.19    4.65
  -2   6 -11  148.15    4.18
  -2   6 -11  140.76    4.71
  -2   6 -11  147.57    3.86
  -2   6 -12 1421.49   23.71
  -2   6 -12 1352.50   23.31
  -2   6 -12 1366.27   22.58
  -2   6 -12 1380.55   23.26
  -2   6 -13  286.48    7.34
  -2   6 -13  295.20    7.70
  -2   6 -13  279.23    7.19
  -2   6 -13  276.21    6.48
  -2   6 -14  100.89    4.65
  -2   6 -14   95.22    3.36
  -2   6 -14  106.05    4.23
  -2   6 -14   98.74    4.34
  -2   6 -14  100.93    5.05
  -2   6 -15  137.35    5.03
  -2   6 -15  141.35    5.59
  -2   6 -15  133.01    5.07
  -2   6 -15  127.86    4.36
  -2   6 -15  133.65    4.58
  -2   6 -16    3.18    1.67
  -2   6 -16    4.89    2.33
  -2   6 -16    6.48    1.88
  -2   6 -16    5.94    2.55
  -2   6 -17   27.97    2.13
  -2   6 -17   31.43    1.63
  -2   6 -17   25.23    2.37
  -2   6 -17   25.33    1.86
   2  -5 -14    1.60    1.02
   2  -5 -13   30.35    2.17
   2  -5 -13   30.62    1.71
   2  -5 -13   31.66    1.77
   2  -5 -12   38.52    2.36
   2  -5 -12   44.73    2.24
   2  -5 -12   40.01    2.78
   2  -5 -12   35.59    2.02
   2  -5 -11  140.61    4.17
   2  -5 -11  151.20    4.27
   2  -5 -10 1035.74   17.77
   2  -5 -10 1031.14   17.61
  -2   5   9  414.67    8.31
   2  -5  -9  393.07    8.02
  -2   5   8   46.66    2.64
   2  -5  -8   40.77    2.32
   2  -5  -7  604.83   10.95
  -2   5   7  635.06   11.46
  -2   5   6    6.90    1.59
   2  -5  -6    4.85    1.63
   2  -5  -5  434.24    7.98
  -2   5   4  305.45    7.09
  -2   5   4  322.73    8.91
   2  -5  -3  430.86    6.81
  -2   5   3  379.85    9.45
  -2   5   2  881.52   16.78
  -2   5   1 1346.71   23.31
  -2   5   0 1005.22   17.02
  -2   5   0  960.92   17.61
  -2   5  -1  358.69    8.03
  -2   5  -1  359.41    7.10
  -2   5  -2  285.37    6.75
  -2   5  -2  275.90    6.79
  -2   5  -3 1888.04   30.22
  -2   5  -3 1795.35   29.33
  -2   5  -4 1294.36   21.32
  -2   5  -4 1219.34   20.34
  -2   5  -5  916.71   16.65
  -2   5  -5  890.59   14.82
  -2   5  -6   13.93    1.77
  -2   5  -6    8.68    2.86
   2  -5   7  158.00    4.39
  -2   5  -7  171.44    4.20
  -2   5  -8  303.86    5.78
  -2   5  -9  146.68    3.58
  -2   5  -9  151.36    4.36
  -2   5  -9  156.87    4.70
  -2   5  -9  162.69    4.30
  -2   5  -9  160.77    4.16
  -2   5 -10    1.99    1.94
  -2   5 -10    1.71    1.49
  -2   5 -10    1.54    2.19
  -2   5 -10    1.28    1.96
  -2   5 -10    1.63    1.69
  -2   5 -10    1.42    1.16
  -2   5 -10    1.43    1.08
  -2   5 -10    2.01    1.76
  -2   5 -11  109.61    4.09
  -2   5 -11  108.16    3.23
  -2   5 -11  106.98    3.74
  -2   5 -11  110.82    4.27
  -2   5 -11  112.17    4.31
  -2   5 -11  110.12    4.19
  -2   5 -11  108.35    4.10
  -2   5 -11  104.35    3.09
  -2   5 -11  103.49    4.46
  -2   5 -12  699.29   12.99
  -2   5 -12  706.81   13.39
  -2   5 -12  663.16   13.41
  -2   5 -12  664.01   12.02
  -2   5 -12  667.50   11.82
  -2   5 -12  689.92   13.30
  -2   5 -12  727.16   13.85
  -2   5 -13    2.92    3.08
  -2   5 -13    4.04    1.93
  -2   5 -13    4.94    1.25
  -2   5 -13    7.32    2.49
  -2   5 -13    5.23    2.54
  -2   5 -13    6.24    2.72
  -2   5 -14  571.44   11.65
  -2   5 -14  564.06   11.06
  -2   5 -14  596.43   12.29
  -2   5 -14  584.23   12.73
  -2   5 -14  586.04   12.31
  -2   5 -14  582.51   11.81
  -2   5 -15  395.26    9.43
  -2   5 -15  370.38    7.61
  -2   5 -15  390.91    8.94
  -2   5 -15  380.99    8.28
  -2   5 -15  373.60    8.31
  -2   5 -16   38.94    2.77
  -2   5 -16   43.04    3.13
  -2   5 -16   38.72    2.33
  -2   5 -16   32.63    2.29
  -2   5 -17   15.79    1.63
  -2   5 -17   19.73    1.42
   2  -4 -15    1.30    0.82
   2  -4 -15    1.22    0.82
   2  -4 -14   12.10    1.16
   2  -4 -14   13.86    1.70
   2  -4 -14   14.14    1.76
   2  -4 -13    3.39    1.44
   2  -4 -13    2.23    1.49
   2  -4 -13    2.44    1.36
   2  -4 -13    3.50    2.05
   2  -4 -12   10.28    1.91
   2  -4 -12    9.74    2.50
   2  -4 -12    8.82    1.80
   2  -4 -12    9.97    1.84
   2  -4 -11  319.22    7.27
   2  -4 -11  312.77    7.01
   2  -4 -10 1353.00   21.42
   2  -4 -10 1035.92   26.16
   2  -4  -9  578.73   10.75
  -2   4   9  606.67   10.97
  -2   4   8   19.36    1.95
   2  -4  -8   19.63    1.83
  -2   4   7  291.04    6.14
   2  -4  -7  277.16    5.78
   2  -4  -6   67.61    2.24
   2  -4  -6   65.84    2.54
   2  -4  -5  116.71    3.27
   2  -4  -5  155.37    3.79
  -2   4   4  226.18    6.89
  -2   4   4  256.37    5.67
   2  -4  -4  250.72    4.75
   2  -4  -4  227.70    5.57
  -2   4   3  650.18   12.89
  -2   4   2 2678.40   41.31
  -2   4   2 2594.60   42.02
  -2   4   1   55.05    3.47
  -2   4   1   53.76    2.59
  -2   4   0  286.76    6.16
  -2   4  -1   10.07    1.42
  -2   4  -2  201.14    4.83
  -2   4  -2  183.90    4.53
  -2   4  -3  163.35    4.07
  -2   4  -3  158.47    4.44
  -2   4  -4  743.24   12.38
  -2   4  -4  694.77   13.61
  -2   4  -5   32.31    3.01
   2  -4   6  127.28    3.63
  -2   4  -6  131.95    3.46
  -2   4  -7  746.16   14.31
  -2   4  -7  933.12   13.81
  -2   4  -8  577.85   13.43
  -2   4  -8  584.20    9.72
  -2   4  -8  552.07    9.55
  -2   4  -9    1.47    1.16
  -2   4  -9    1.31    1.47
  -2   4  -9    1.57    1.66
  -2   4  -9    2.29    1.87
  -2   4  -9    1.50    1.58
  -2   4  -9    1.05    1.57
  -2   4  -9    2.56    1.84
  -2   4  -9   -0.18    3.12
  -2   4 -10   46.33    2.75
  -2   4 -10   47.79    2.87
  -2   4 -10   45.91    2.82
  -2   4 -10   43.19    2.56
  -2   4 -10   42.78    2.13
  -2   4 -10   40.95    1.84
  -2   4 -10   46.57    2.21
  -2   4 -10   43.16    2.87
  -2   4 -11    7.76    1.67
  -2   4 -11    8.48    1.98
  -2   4 -11    9.87    2.72
  -2   4 -11    7.43    1.22
  -2   4 -11    9.74    2.42
  -2   4 -11    8.61    2.34
  -2   4 -11    9.50    1.60
  -2   4 -11    9.98    2.39
  -2   4 -11    8.77    2.21
  -2   4 -12  119.78    4.27
  -2   4 -12  109.34    3.46
  -2   4 -12  114.19    5.15
  -2   4 -12  114.54    4.77
  -2   4 -12  104.25    4.52
  -2   4 -12  111.71    4.41
  -2   4 -13   75.89    4.30
  -2   4 -13   81.44    3.88
  -2   4 -13   83.17    3.61
  -2   4 -13   76.53    2.84
  -2   4 -13   78.61    4.71
  -2   4 -13   82.06    4.08
  -2   4 -14 1119.36   19.19
  -2   4 -14 1125.17   19.58
  -2   4 -14 1133.11   20.56
  -2   4 -14 1122.11   19.97
  -2   4 -15  501.05   10.41
  -2   4 -15  502.68    9.74
  -2   4 -15  492.16    9.45
  -2   4 -15  496.32   10.83
  -2   4 -15  479.98    9.95
  -2   4 -16   24.67    1.88
  -2   4 -16   24.24    2.16
  -2   4 -16   22.85    1.95
  -2   4 -17    1.69    0.94
   2  -3 -15    9.88    1.35
   2  -3 -15    8.86    1.07
   2  -3 -14   11.36    1.61
   2  -3 -14   12.79    1.55
   2  -3 -13   17.84    2.12
   2  -3 -13   14.86    1.75
   2  -3 -13   15.99    1.91
   2  -3 -12   87.29    3.73
   2  -3 -12   88.24    3.46
   2  -3 -11  360.05    7.72
   2  -3 -10  325.07    6.94
   2  -3 -10  266.88   10.60
   2  -3  -9  292.30    6.30
  -2   3   9  300.87    6.44
   2  -3  -8  185.48    4.46
  -2   3   8  200.19    4.74
   2  -3  -7  307.82    6.01
   2  -3  -6   23.34    1.42
   2  -3  -6   22.26    1.70
   2  -3  -5  247.76    4.25
   2  -3  -5  138.70    3.96
  -2   3   4  218.92    4.98
  -2   3   3  215.95    4.95
  -2   3   3  210.20    4.78
  -2   3   2   36.76    2.06
  -2   3   2   85.42    3.56
  -2   3   1 2032.44   31.47
  -2   3   1 1996.90   31.88
  -2   3   0 9999.00  148.69
  -2   3  -1 2803.64   43.30
  -2   3  -1 2856.49   42.17
  -2   3  -1 2748.15   42.97
  -2   3  -2  354.02    6.72
  -2   3  -2  353.97    6.43
  -2   3  -3   83.91    2.82
  -2   3  -4  382.65    7.62
  -2   3  -4  382.75    7.61
  -2   3  -5  167.73    4.07
   2  -3   6  550.04    9.93
  -2   3  -6  595.98   10.82
  -2   3  -7 1650.80   26.22
  -2   3  -7 1727.50   27.97
  -2   3  -8  806.80   15.66
  -2   3  -8  870.15   14.21
  -2   3  -9    9.53    1.92
  -2   3  -9    7.74    1.34
  -2   3  -9    8.80    2.02
  -2   3  -9    8.44    1.79
  -2   3  -9    8.45    1.87
  -2   3  -9    9.34    1.43
  -2   3  -9    8.45    1.87
  -2   3  -9    8.16    1.23
  -2   3  -9    8.02    1.77
  -2   3  -9    5.58    3.22
  -2   3  -9    8.58    2.09
  -2   3 -10   65.15    3.46
  -2   3 -10   64.50    3.18
  -2   3 -10   63.22    2.83
  -2   3 -10   61.75    2.65
  -2   3 -10   65.26    3.20
  -2   3 -10   67.06    3.59
  -2   3 -10   67.12    3.23
  -2   3 -10   59.69    3.33
  -2   3 -10   67.02    3.42
  -2   3 -10   64.46    3.13
  -2   3 -10   64.73    2.61
  -2   3 -10   63.71    2.20
  -2   3 -11   24.63    2.78
  -2   3 -11   24.09    2.13
  -2   3 -11   21.99    2.48
  -2   3 -11   21.51    3.13
  -2   3 -11   23.73    2.60
  -2   3 -11   21.73    2.01
  -2   3 -11   23.83    2.84
  -2   3 -11   24.84    2.63
  -2   3 -11   24.10    2.02
  -2   3 -12   26.65    3.54
  -2   3 -12   26.55    2.73
  -2   3 -12   23.22    2.18
  -2   3 -12   26.92    3.16
  -2   3 -12   25.87    2.09
  -2   3 -12   23.48    2.74
  -2   3 -12   25.33    2.09
  -2   3 -13  111.02    5.24
  -2   3 -13  116.45    4.33
  -2   3 -13  113.28    3.60
  -2   3 -13  116.98    3.60
  -2   3 -13  122.57    4.42
  -2   3 -13  116.99    4.91
  -2   3 -14  728.56   13.20
  -2   3 -14  710.88   13.33
  -2   3 -14  704.71   13.98
  -2   3 -14  696.04   14.53
  -2   3 -15  422.82    8.29
  -2   3 -15  425.03    9.52
  -2   3 -15  425.67    9.01
  -2   3 -15  419.24    8.35
   2  -2 -16    8.86    1.17
   2  -2 -16    7.75    0.92
   2  -2 -16    6.73    0.96
   2  -2 -15  142.84    4.11
   2  -2 -15  135.67    3.74
   2  -2 -15  146.03    3.97
   2  -2 -14   36.47    2.52
   2  -2 -14   35.36    2.24
   2  -2 -13    3.06    1.81
   2  -2 -13    6.36    2.20
   2  -2 -13    3.09    1.35
   2  -2 -13    2.19    1.53
   2  -2 -12   53.99    2.87
   2  -2 -11  274.01    6.33
   2  -2 -11  276.81    6.94
   2  -2 -10  104.34    3.46
  -2   2  10   98.90    3.37
   2  -2 -10   94.18    6.37
   2  -2  -9    2.50    3.49
   2  -2  -9    7.07    1.56
   2  -2  -9    6.25    1.94
  -2   2   9    4.80    1.51
   2  -2  -8  808.06   17.31
   2  -2  -8  713.48   12.38
   2  -2  -7  399.65    7.21
   2  -2  -6  174.29    3.65
   2  -2  -5   13.36    1.36
  -2   2   4    6.01    1.35
  -2   2   4    6.46    1.11
  -2   2   3  237.09    4.81
  -2   2   3  244.19    5.13
  -2   2   2  977.47   16.41
  -2   2   2  974.45   16.63
  -2   2   1  912.34   15.92
  -2   2   1  899.19   15.73
  -2   2   1 1016.72   16.13
  -2   2   1 1024.13   15.00
  -2   2   0 1555.86   25.52
  -2   2   0 1697.28   25.73
  -2   2  -1    9.14    2.03
  -2   2  -1   13.78    1.66
  -2   2  -2 2441.94   37.97
  -2   2  -2 2447.36   37.84
   2  -2   2 2482.81   36.92
  -2   2  -3  447.91    7.95
  -2   2  -3  440.79    8.09
  -2   2  -4   87.21    2.74
  -2   2  -4   94.73    2.64
  -2   2  -5   13.96    1.72
  -2   2  -5    7.38    1.77
  -2   2  -6 1950.70   30.14
  -2   2  -6 2036.27   32.02
  -2   2  -7 1599.20   24.14
  -2   2  -7 1561.63   27.53
  -2   2  -8  484.01    8.45
  -2   2  -8  416.38   11.33
  -2   2  -9   42.45    2.91
  -2   2  -9   43.24    2.64
  -2   2  -9   43.17    2.69
  -2   2  -9   43.78    2.62
  -2   2  -9   43.95    2.32
  -2   2  -9   44.66    2.83
  -2   2  -9   44.77    2.60
  -2   2  -9   42.56    4.22
  -2   2  -9   48.45    2.15
  -2   2  -9   43.14    1.98
  -2   2  -9   43.68    2.83
  -2   2 -10   61.38    3.08
  -2   2 -10   58.49    3.25
  -2   2 -10   63.94    3.46
  -2   2 -10   60.79    2.47
  -2   2 -10   63.32    3.17
  -2   2 -10   66.67    2.71
  -2   2 -10   58.42    3.66
  -2   2 -10   64.25    2.84
  -2   2 -10   62.07    3.01
  -2   2 -11   29.42    2.47
  -2   2 -11   22.63    2.98
  -2   2 -11   25.80    3.02
  -2   2 -11   31.96    2.29
  -2   2 -11   27.47    2.77
  -2   2 -11   31.07    2.25
  -2   2 -11   25.32    2.64
  -2   2 -11   24.30    3.42
  -2   2 -12    6.93    1.87
  -2   2 -12    7.70    2.35
  -2   2 -12    7.52    1.77
  -2   2 -12    7.73    2.78
  -2   2 -12    9.09    2.43
  -2   2 -12    8.09    3.11
  -2   2 -12    8.56    1.96
  -2   2 -13   41.38    3.41
  -2   2 -13   39.34    3.06
  -2   2 -13   36.75    2.39
  -2   2 -13   38.73    2.31
  -2   2 -13   35.84    2.40
  -2   2 -13   35.32    3.27
  -2   2 -13   40.13    3.89
  -2   2 -13   39.94    2.89
  -2   2 -14  342.16    7.20
  -2   2 -14  340.53    7.86
  -2   2 -14  339.46    8.49
  -2   2 -14  348.36    7.70
  -2   2 -14  317.40    6.57
  -2   2 -14  341.22    7.96
  -2   2 -15  305.88    6.62
  -2   2 -15  295.68    6.35
  -2   2 -16   23.05    1.51
  -2   2 -16   19.57    1.25
   2  -1 -16  186.81    4.43
   2  -1 -16  183.20    4.28
   2  -1 -16  186.33    4.13
   2  -1 -15  292.40    6.71
   2  -1 -15  288.16    6.50
   2  -1 -14  245.05    5.97
   2  -1 -14  246.35    6.53
   2  -1 -14  255.66    6.50
   2  -1 -13    8.31    2.31
   2  -1 -13    8.95    1.84
   2  -1 -13    6.88    1.94
   2  -1 -13    8.26    1.63
   2  -1 -12   31.90    2.88
   2  -1 -12   32.53    2.48
   2  -1 -12   31.86    2.50
   2  -1 -11   21.65    2.32
   2  -1 -11   22.16    2.20
   2  -1 -11   16.01    4.18
   2  -1 -11   19.05    2.52
   2  -1 -10   94.16    3.73
   2  -1 -10  106.89    3.39
   2  -1 -10  100.49    3.49
   2  -1 -10   92.70    6.20
  -2   1  10   97.84    3.22
   2  -1  -9   37.58    4.39
   2  -1  -9   43.26    2.11
   2  -1  -8 1261.97   19.92
   2  -1  -8 1249.93   24.25
  -2   1   8 1204.48   22.03
   2  -1  -7 1237.19   19.46
   2  -1  -7 1233.82   23.30
   2  -1  -6   14.91    0.81
   2  -1  -6    5.42    1.00
  -2   1   5  456.45    7.70
   2  -1  -5  449.38    7.83
  -2   1   4    6.83    1.01
  -2   1   3 1116.53   17.66
  -2   1   2  449.22    7.91
  -2   1   2  472.32    8.29
  -2   1   1 4549.28   68.63
  -2   1   0   26.69    1.86
  -2   1  -1  101.18    2.67
  -2   1  -1  103.31    2.89
  -2   1  -2  504.42    7.38
   2  -1   2  332.30    6.99
  -2   1  -3    7.67    0.99
  -2   1  -3   13.51    1.21
  -2   1  -4  270.28    5.06
   2  -1   4  268.68    5.03
  -2   1  -4  280.41    5.20
  -2   1  -5  167.97    4.02
  -2   1  -5  167.44    5.35
  -2   1  -6 1199.02   18.57
  -2   1  -6 1200.74   18.58
  -2   1  -6 1189.26   21.35
  -2   1  -7 1361.08   21.47
  -2   1  -7 1418.65   24.96
  -2   1  -7 1345.44   21.51
  -2   1  -8   27.72    2.25
  -2   1  -8   22.95    1.64
  -2   1  -8   25.48    2.43
  -2   1  -8   25.99    2.32
  -2   1  -8   20.10    1.85
  -2   1  -8   24.54    2.21
  -2   1  -8   26.13    2.08
  -2   1  -8   24.13    2.30
  -2   1  -8   25.96    2.05
  -2   1  -9  197.83    5.64
  -2   1  -9  200.34    5.12
  -2   1  -9  203.14    5.18
  -2   1  -9  199.48    4.71
  -2   1  -9  199.32    5.53
  -2   1  -9  216.00    5.81
  -2   1  -9  199.94    5.20
  -2   1  -9  199.64    4.59
  -2   1  -9  199.65    5.95
  -2   1 -10   15.39    2.43
  -2   1 -10   17.64    1.94
  -2   1 -10   15.68    2.22
  -2   1 -10   18.28    2.71
  -2   1 -10   17.09    1.64
  -2   1 -10   17.04    3.08
  -2   1 -10   14.47    1.97
  -2   1 -10   14.17    2.17
  -2   1 -10   17.67    2.76
  -2   1 -10   16.07    2.63
  -2   1 -11   24.31    2.50
  -2   1 -11   24.75    2.80
  -2   1 -11   24.54    2.21
  -2   1 -11   21.79    3.02
  -2   1 -11   24.48    2.47
  -2   1 -11   24.19    2.94
  -2   1 -11   24.12    2.28
  -2   1 -11   23.09    3.49
  -2   1 -12    3.05    2.49
  -2   1 -12    2.74    2.28
  -2   1 -12    3.18    2.95
  -2   1 -12    2.60    1.96
  -2   1 -12    4.20    1.75
  -2   1 -12    4.46    2.00
  -2   1 -12    3.32    2.55
  -2   1 -12    2.11    1.74
  -2   1 -13    4.30    1.74
  -2   1 -13    4.92    2.34
  -2   1 -13    4.66    2.51
  -2   1 -13    2.63    1.63
  -2   1 -13    3.16    2.97
  -2   1 -13    4.32    1.94
  -2   1 -13    3.42    2.45
  -2   1 -13    4.09    1.67
  -2   1 -14  244.33    6.05
  -2   1 -14  248.57    6.00
  -2   1 -14  236.31    5.23
  -2   1 -14  239.04    6.00
  -2   1 -14  225.31    5.00
  -2   1 -15   30.61    1.91
  -2   1 -15   32.87    2.03
  -2   1 -16  131.53    2.83
   2   0 -17    5.51    0.99
   2   0 -17    3.29    1.17
   2   0 -16  594.32   10.81
   2   0 -16  580.01   10.72
   2   0 -15  450.18    8.62
   2   0 -15  460.76    9.49
   2   0 -15  477.09    9.62
   2   0 -14  135.69    4.30
   2   0 -14  127.11    4.03
   2   0 -14  135.03    4.73
   2   0 -14  121.12    4.61
   2   0 -14  131.54    3.72
   2   0 -13    1.75    1.34
   2   0 -13    1.49    2.01
   2   0 -13    2.27    1.76
   2   0 -13    2.29    2.38
   2   0 -13    2.01    2.08
   2   0 -12   10.05    1.69
   2   0 -12   11.47    2.12
   2   0 -12   15.07    2.56
   2   0 -12   14.21    2.38
   2   0 -11  107.72    3.61
   2   0 -11  100.62    3.76
   2   0 -11  100.12    3.97
   2   0 -10   33.60    2.09
   2   0 -10   37.94    2.50
   2   0 -10   35.65    2.44
   2   0  -9  821.90   18.44
   2   0  -9  861.75   14.29
   2   0  -8 2566.05   40.06
  -2   0   8 2660.90   42.01
  -2   0   7 1238.24   20.04
   2   0  -7 1229.48   21.83
   2   0  -6    3.33    0.85
  -2   0   6    2.96    2.52
   2   0  -6    4.21    2.72
  -2   0   6    3.09    0.74
   2   0  -5  127.32    2.87
  -2   0   5  115.66    2.68
   2   0  -4  316.11    6.13
  -2   0   4  368.71    6.96
   2   0  -3 5809.61   87.41
  -2   0   3 5850.43   87.65
  -2   0   2 3377.81   51.23
  -2   0   1 2088.33   31.83
   2   0   0  538.40    8.36
   2   0   1  190.16    4.21
   2   0   1  189.64    3.96
   2   0   2   97.19    3.06
   2   0   2   46.13    1.85
   2   0   3  503.80    8.66
  -2   0  -3  505.56    8.69
  -2   0  -3  524.77    8.34
   2   0   4   80.55    2.07
  -2   0  -4   84.14    2.08
  -2   0  -5  181.31    3.66
  -2   0  -5  178.64    4.22
  -2   0  -6 1465.54   22.20
  -2   0  -6 1412.92   22.20
  -2   0  -7  840.34   13.65
  -2   0  -7  817.38   13.66
  -2   0  -8  310.59    6.75
  -2   0  -8  297.42    7.10
  -2   0  -8  301.53    7.08
  -2   0  -8  295.59    7.10
  -2   0  -8  295.32    7.26
  -2   0  -8  281.89    6.37
  -2   0  -8  312.26    6.17
  -2   0  -8  293.75    6.01
  -2   0  -8  296.64    6.41
  -2   0  -8  310.19    9.05
  -2   0  -9 1068.05   17.74
  -2   0  -9 1061.63   18.05
  -2   0  -9 1019.61   19.01
  -2   0  -9 1057.73   18.65
  -2   0  -9 1027.50   17.71
  -2   0  -9 1019.77   18.48
  -2   0  -9  893.80   20.59
   2   0   9  942.26   22.27
  -2   0  -9 1029.96   17.21
  -2   0  -9 1085.10   17.47
  -2   0 -10  166.11    5.89
  -2   0 -10  155.93    5.12
  -2   0 -10  161.36    5.23
  -2   0 -10  156.83    4.41
  -2   0 -10  159.63    4.78
  -2   0 -10  155.32    4.56
  -2   0 -10  163.71    5.42
  -2   0 -10  149.67    4.03
  -2   0 -11   25.73    2.42
  -2   0 -11   28.92    2.39
  -2   0 -11   28.65    3.53
  -2   0 -11   27.34    2.92
  -2   0 -11   26.53    2.25
  -2   0 -11   28.23    2.74
  -2   0 -11   30.33    3.09
  -2   0 -11   26.19    1.81
  -2   0 -12    6.29    2.07
  -2   0 -12    6.60    1.90
  -2   0 -12    5.80    2.50
  -2   0 -12    5.01    1.78
  -2   0 -12    4.48    2.43
  -2   0 -12    6.16    1.71
  -2   0 -13    2.47    2.18
  -2   0 -13    3.14    1.54
  -2   0 -13    2.54    1.47
  -2   0 -13    2.36    1.67
  -2   0 -13    1.86    1.45
  -2   0 -14   58.38    2.69
  -2   0 -14   52.64    2.03
  -2   0 -14   59.08    2.74
  -2   0 -15    6.16    1.20
  -2   0 -15    6.85    1.21
   2   1 -17  129.55    3.58
   2   1 -16  845.83   14.93
   2   1 -16  850.62   14.41
   2   1 -16  877.43   15.25
   2   1 -15  516.09   10.80
   2   1 -15  523.29   10.04
   2   1 -15  523.82   10.49
   2   1 -15  514.80   10.67
   2   1 -14    4.22    2.24
   2   1 -14    4.62    1.69
   2   1 -14    3.51    2.24
   2   1 -14    4.51    2.51
   2   1 -13   68.35    3.53
   2   1 -13   65.71    3.03
   2   1 -13   64.49    3.23
   2   1 -13   63.59    3.73
   2   1 -12   39.68    2.98
   2   1 -12   39.41    2.59
   2   1 -12   41.98    3.00
   2   1 -11  145.82    7.15
   2   1 -11  137.20    4.03
   2   1 -11  148.00    4.15
   2   1 -11  146.16    4.49
   2   1 -10  102.37    3.55
   2   1 -10  103.72    3.19
   2   1 -10   95.05    5.73
   2   1  -9  610.92   10.75
   2   1  -9  688.84   15.02
  -2  -1   8 1610.12   26.58
   2   1  -8 1587.95   25.03
   2   1  -7 2016.39   32.20
  -2  -1   7 1974.80   30.30
   2   1  -7 1920.30   28.74
  -2  -1   6   81.26    3.36
   2   1  -6   59.44    2.08
   2   1  -5  255.87    5.24
  -2  -1   5  281.78    5.98
  -2  -1   4  164.64    4.61
   2   1  -4  145.55    4.75
   2   1  -3   82.60    2.94
   2   1  -3   79.40    2.51
   2   1  -2   72.05    2.39
   2   1  -1 2856.30   41.60
   2   1  -1 2635.44   41.03
   2   1   0  329.98    6.24
   2   1   0  333.49    6.50
   2   1   1  253.78    4.99
   2   1   1  240.90    5.66
   2   1   2 1737.65   26.13
   2   1   2 1559.76   27.14
   2   1   3  504.32    8.65
   2   1   3  485.14    8.92
  -2  -1  -4  269.99    5.03
  -2  -1  -4  263.93    5.64
  -2  -1  -5   16.84    1.39
  -2  -1  -5   15.49    1.80
  -2  -1  -6  163.50    3.68
  -2  -1  -6  120.68    5.24
  -2  -1  -7    7.82    2.14
  -2  -1  -7    7.58    1.77
  -2  -1  -7    5.44    1.44
  -2  -1  -7    8.68    1.91
  -2  -1  -7    5.00    1.34
  -2  -1  -7    5.55    1.77
   2   1   7    8.44    3.53
  -2  -1  -7    4.01    2.49
  -2  -1  -8  754.36   13.95
  -2  -1  -8  736.30   13.11
  -2  -1  -8  767.77   14.13
  -2  -1  -8  770.16   13.13
  -2  -1  -8  741.85   13.93
  -2  -1  -8  758.18   13.73
  -2  -1  -8  750.69   12.96
  -2  -1  -8  727.85   13.12
  -2  -1  -8  749.61   12.82
   2   1   8  695.20   17.68
  -2  -1  -8  747.60   14.53
  -2  -1  -9 1038.29   18.18
  -2  -1  -9 1024.35   17.25
  -2  -1  -9 1010.96   17.29
  -2  -1  -9 1018.78   18.96
  -2  -1  -9 1016.79   17.88
  -2  -1  -9 1030.88   18.34
  -2  -1  -9 1030.55   18.39
  -2  -1  -9  992.57   16.91
  -2  -1 -10  338.41    8.80
  -2  -1 -10  325.36    7.10
  -2  -1 -10  333.85    7.19
  -2  -1 -10  335.33    7.69
  -2  -1 -10  330.18    8.22
  -2  -1 -10  333.25    8.11
  -2  -1 -10  325.39    6.74
  -2  -1 -10  336.44    8.09
  -2  -1 -10  343.49    8.23
  -2  -1 -11   31.24    2.56
  -2  -1 -11   34.23    3.03
  -2  -1 -11   32.88    3.13
  -2  -1 -11   33.99    2.23
  -2  -1 -11   30.84    2.41
  -2  -1 -11   32.48    1.86
  -2  -1 -11   33.52    2.90
  -2  -1 -11   34.90    3.05
  -2  -1 -12    0.53    2.17
  -2  -1 -12    1.16    1.66
  -2  -1 -12    1.30    1.58
  -2  -1 -12    1.40    1.94
  -2  -1 -13   13.52    1.63
  -2  -1 -13   12.70    1.78
  -2  -1 -13   15.10    1.66
  -2  -1 -13   15.18    2.01
  -2  -1 -14   28.18    1.74
   2   2 -18    0.40    1.01
   2   2 -17  314.93    6.23
   2   2 -17  329.46    6.84
   2   2 -16  813.03   14.73
   2   2 -16  817.63   14.14
   2   2 -16  787.92   14.17
   2   2 -16  785.86   14.59
   2   2 -15  272.92    7.11
   2   2 -15  273.82    6.61
   2   2 -15  266.97    6.54
   2   2 -15  268.71    6.46
   2   2 -15  253.15    5.82
   2   2 -14    4.05    1.87
   2   2 -14    2.62    2.41
   2   2 -14    3.82    2.12
   2   2 -14    3.81    2.53
   2   2 -13   75.18    3.84
   2   2 -13   73.57    3.20
   2   2 -13   80.10    3.89
   2   2 -13   69.22    3.33
   2   2 -12   50.39    2.73
   2   2 -12   54.57    3.27
   2   2 -12   51.61    2.78
   2   2 -12   45.38    5.12
   2   2 -11   30.96    2.57
   2   2 -11   31.87    2.17
   2   2 -11   29.71    2.07
   2   2 -10  129.13    3.92
   2   2 -10  122.72    3.43
   2   2 -10  121.30    6.16
   2   2  -9  159.10    6.53
   2   2  -9  167.62    3.85
   2   2  -8  471.67    8.27
   2   2  -8  514.46   11.62
   2   2  -7   63.35    2.67
   2   2  -7  147.24    2.76
   2   2  -6 1065.47   17.52
   2   2  -5  577.05   10.52
  -2  -2   5  584.60   10.68
   2   2  -4  164.18    3.86
  -2  -2   4  154.73    3.95
  -2  -2   3 1460.21   23.25
   2   2  -3 1419.71   22.97
   2   2  -2 1245.61   20.64
   2   2  -2 1330.57   20.59
   2   2  -1  459.20    8.41
  -2  -2   0  408.13    7.81
   2   2   0  421.24    7.44
   2   2   1 2599.59   41.06
   2   2   1 2597.54   40.01
  -2  -2  -1 2585.88   40.47
   2   2   2 2485.28   37.16
   2   2   2 2178.06   35.14
   2   2   3  651.04   13.43
   2   2   3  676.01   11.04
   2   2   4  153.43    6.16
  -2  -2  -4  141.63    3.29
  -2  -2  -5    3.05    1.23
   2   2   5    4.58    3.14
  -2  -2  -5    2.43    1.63
   2   2   6   54.15    4.71
  -2  -2  -6   60.87    3.11
  -2  -2  -6   66.27    2.85
  -2  -2  -6   54.42    2.30
   2   2   7   11.07    3.98
  -2  -2  -7   12.26    2.42
  -2  -2  -7   14.61    2.08
  -2  -2  -7   12.62    2.21
  -2  -2  -7   12.27    2.07
  -2  -2  -7    9.48    1.75
  -2  -2  -7   11.47    1.58
  -2  -2  -7    8.18    2.65
  -2  -2  -8  963.21   17.75
  -2  -2  -8  944.00   15.99
  -2  -2  -8  948.27   17.08
  -2  -2  -8  983.64   17.25
  -2  -2  -8  853.15   16.09
  -2  -2  -8  981.71   16.90
  -2  -2  -8  931.85   15.79
   2   2   8  844.65   21.33
  -2  -2  -8  971.80   16.86
  -2  -2  -9  877.07   16.19
  -2  -2  -9  899.82   16.55
  -2  -2  -9  888.47   16.56
  -2  -2  -9  904.49   16.46
  -2  -2  -9  853.15   14.95
  -2  -2  -9  885.55   15.37
  -2  -2  -9  905.63   16.14
  -2  -2 -10  453.99    9.06
  -2  -2 -10  447.35    9.79
  -2  -2 -10  461.91   10.12
  -2  -2 -10  474.68   10.19
  -2  -2 -10  460.39    9.66
  -2  -2 -10  446.92    8.55
  -2  -2 -10  465.84   10.02
  -2  -2 -11    2.80    1.03
  -2  -2 -11    4.85    1.69
  -2  -2 -11    3.36    2.16
  -2  -2 -11    3.76    1.94
  -2  -2 -11    2.06    2.38
  -2  -2 -11    3.19    2.14
  -2  -2 -12    9.55    1.92
  -2  -2 -12    6.71    1.62
  -2  -2 -12    8.55    2.21
  -2  -2 -12    9.50    1.97
  -2  -2 -12    9.26    1.74
  -2  -2 -13    3.05    1.41
  -2  -2 -13    2.79    1.61
  -2  -2 -13    1.87    1.19
  -2  -2 -13    2.88    1.46
  -2  -2 -13    3.38    1.22
  -2  -2 -14    1.57    1.07
  -2  -2 -14    0.91    0.81
   2   3 -18    1.07    1.03
   2   3 -17  166.29    4.32
   2   3 -17  158.17    4.53
   2   3 -16  459.91    9.18
   2   3 -16  446.37    9.67
   2   3 -16  450.57    9.08
   2   3 -16  430.92    8.75
   2   3 -15   59.64    3.69
   2   3 -15   58.38    3.01
   2   3 -15   59.65    2.77
   2   3 -15   57.24    3.49
   2   3 -14   36.57    3.29
   2   3 -14   35.37    2.65
   2   3 -14   32.70    2.48
   2   3 -14   42.00    3.33
   2   3 -13  772.01   14.23
   2   3 -13  790.87   13.64
   2   3 -12  148.99    4.42
   2   3 -12  166.50    4.55
   2   3 -12  145.54    7.56
   2   3 -12  161.73    5.01
   2   3 -11    1.74    1.44
   2   3 -11    1.52    1.65
   2   3 -11    1.12    1.54
   2   3 -11    1.74    3.31
   2   3 -11    1.17    2.07
   2   3 -10   46.50    2.15
   2   3 -10   52.10    4.55
   2   3  -9  153.73    3.69
   2   3  -9  192.85    6.98
   2   3  -8   32.68    3.64
   2   3  -8   31.16    1.58
   2   3  -8   35.47    1.97
   2   3  -7 1968.37   31.55
  -2  -3   7 2000.53   31.62
   2   3  -6 2796.00   44.77
   2   3  -6 2932.04   45.90
  -2  -3   6 2927.63   44.98
  -2  -3   5 1778.63   28.14
   2   3  -5 1689.28   28.36
   2   3  -5 1733.96   27.83
  -2  -3   4    0.96    1.87
   2   3  -4    1.62    1.65
   2   3  -4    1.14    2.14
   2   3  -3  660.93   11.91
   2   3  -2  919.70   14.50
   2   3  -2  755.57   14.08
   2   3  -1   21.95    1.98
  -2  -3   1   26.97    2.37
  -2  -3   0 1637.51   26.73
   2   3   0 1700.26   26.26
   2   3   1 1971.96   31.80
  -2  -3  -1 1949.21   32.25
   2   3   2 1491.13   25.06
  -2  -3  -2 1469.50   25.47
   2   3   3   10.88    1.38
   2   3   3   28.84    2.89
  -2  -3  -4  224.39    4.72
   2   3   4  246.71    8.25
  -2  -3  -5    6.08    1.51
   2   3   5   12.12    3.71
  -2  -3  -6    4.88    1.64
  -2  -3  -6    7.24    2.40
  -2  -3  -6    7.21    1.71
  -2  -3  -6    7.86    1.94
  -2  -3  -6    6.69    1.82
   2   3   6    6.03    3.80
  -2  -3  -7   34.96    2.18
  -2  -3  -7   30.37    2.39
   2   3   7   25.61    4.73
  -2  -3  -7   32.41    2.70
  -2  -3  -7   35.23    2.53
  -2  -3  -7   35.41    2.77
  -2  -3  -8  863.80   15.28
  -2  -3  -8  800.00   14.05
  -2  -3  -8  841.17   14.89
  -2  -3  -8  716.38   14.20
  -2  -3  -8  781.89   13.79
   2   3   8  711.00   19.63
  -2  -3  -8  864.38   15.32
  -2  -3  -9  264.85    6.98
  -2  -3  -9  253.48    6.01
  -2  -3  -9  253.21    5.60
  -2  -3  -9  265.28    6.65
  -2  -3 -10   33.25    2.73
  -2  -3 -10   29.89    2.25
  -2  -3 -10   29.56    2.62
  -2  -3 -10   33.89    2.99
  -2  -3 -10   34.41    2.97
  -2  -3 -10   30.64    1.76
  -2  -3 -11   73.58    3.22
  -2  -3 -11   76.04    2.93
  -2  -3 -11   71.87    3.49
  -2  -3 -11   73.37    3.54
  -2  -3 -11   72.05    3.13
  -2  -3 -12   32.30    2.36
  -2  -3 -12   33.20    1.87
  -2  -3 -12   29.80    1.97
  -2  -3 -12   31.31    2.04
  -2  -3 -12   33.06    2.24
  -2  -3 -13    1.36    0.92
  -2  -3 -13    0.90    0.92
  -2  -3 -13    1.39    1.28
   2   4 -18    2.69    1.45
   2   4 -18    3.04    1.38
   2   4 -17   18.81    2.03
   2   4 -17   22.58    2.50
   2   4 -17   20.19    2.24
   2   4 -17   17.62    2.30
   2   4 -16   80.26    3.97
   2   4 -16   75.09    3.72
   2   4 -16   79.50    3.84
   2   4 -16   71.70    2.82
   2   4 -15   19.58    2.96
   2   4 -15   19.97    2.18
   2   4 -15   17.38    1.99
   2   4 -15   15.65    3.04
   2   4 -14  591.08   11.78
   2   4 -14  555.70   10.88
   2   4 -14  584.40   10.99
   2   4 -14  579.68   11.37
   2   4 -13  851.84   20.99
   2   4 -13  855.26   15.51
   2   4 -13  876.30   15.75
   2   4 -13  875.97   15.78
   2   4 -13  891.81   16.30
   2   4 -12  438.21    8.79
   2   4 -12  421.89    9.00
   2   4 -12  435.83    8.74
   2   4 -12  443.02   13.27
   2   4 -12  431.21    9.25
   2   4 -12  459.74    8.87
   2   4 -11   96.74    3.79
   2   4 -11  106.75    3.52
   2   4 -11  100.81    3.21
   2   4 -11  103.88    6.40
   2   4 -11  105.82    3.27
   2   4 -10  124.27    3.49
   2   4 -10  108.98    6.06
   2   4  -9   13.67    3.44
   2   4  -9   15.63    1.66
  -2  -4   8  420.81    8.55
   2   4  -8  392.68    8.38
   2   4  -7 2139.48   34.98
   2   4  -7 2201.14   33.33
  -2  -4   7 2154.76   35.08
  -2  -4   6 2754.79   42.47
   2   4  -6 2731.18   42.15
  -2  -4   5  893.32   15.75
   2   4  -5  859.58   15.18
   2   4  -4  511.55   10.14
  -2  -4   4  473.31   10.23
  -2  -4   3   13.75    2.11
   2   4  -3   15.61    2.12
   2   4  -2   88.79    3.48
   2   4  -1   90.67    3.48
  -2  -4   1   96.24    3.95
   2   4   0 1769.63   28.80
  -2  -4   0 1751.34   29.36
   2   4   0 1793.49   29.98
  -2  -4  -1 2253.12   36.28
   2   4   1 2419.74   35.87
   2   4   2  434.07    8.48
   2   4   2  433.85   10.87
  -2  -4  -2  412.58    8.92
   2   4   3    0.34    2.50
   2   4   3    2.39    3.33
   2   4   4  100.18    6.00
  -2  -4  -5   21.08    2.08
  -2  -4  -5   19.35    1.85
  -2  -4  -5   19.71    1.92
   2   4   5   16.59    4.16
  -2  -4  -6   76.20    3.17
  -2  -4  -6   81.07    3.47
  -2  -4  -6   69.11    2.93
   2   4   6   74.76    6.07
  -2  -4  -7    2.79    2.22
  -2  -4  -7    1.66    2.08
  -2  -4  -7    1.82    1.92
  -2  -4  -7    1.89    1.98
   2   4   7    1.75    4.22
  -2  -4  -8  116.91    4.33
  -2  -4  -8  134.85    4.72
  -2  -4  -8  132.24    4.41
   2   4   8  112.46    7.76
  -2  -4  -8  130.31    3.66
  -2  -4  -9  148.79    4.56
  -2  -4  -9  151.64    5.09
  -2  -4  -9  149.39    4.29
  -2  -4  -9  145.58    3.82
  -2  -4 -10    4.48    1.61
  -2  -4 -10    4.19    1.79
  -2  -4 -10    4.04    2.19
  -2  -4 -11  311.55    7.11
  -2  -4 -11  332.05    6.86
  -2  -4 -11  317.53    6.52
  -2  -4 -11  310.06    6.48
  -2  -4 -12   70.07    2.33
  -2  -4 -12   69.09    2.61
  -2  -4 -12   68.43    2.56
  -2  -4 -13    3.73    0.81
   2   5 -19    1.67    0.97
   2   5 -19    2.27    0.96
   2   5 -18   27.04    2.02
   2   5 -18   23.62    1.79
   2   5 -18   22.88    2.14
   2   5 -18   26.26    2.04
   2   5 -17   26.51    2.59
   2   5 -17   22.34    2.45
   2   5 -17   24.51    2.77
   2   5 -16    1.79    1.70
   2   5 -16    0.50    2.56
   2   5 -16   -0.04    2.82
   2   5 -15   95.57    4.53
   2   5 -15  103.42    4.16
   2   5 -15  101.79    3.71
   2   5 -14 1024.55   17.80
   2   5 -14  976.74   17.30
   2   5 -14 1043.66   18.24
   2   5 -14 1007.15   17.64
   2   5 -13  915.21   16.18
   2   5 -13  896.94   21.55
   2   5 -13  905.38   16.06
   2   5 -13  939.68   16.04
   2   5 -13  868.72   16.32
   2   5 -13  915.89   16.66
   2   5 -12  185.76    4.75
   2   5 -12  185.74    5.11
   2   5 -12  176.36    4.87
   2   5 -11   28.37    2.01
   2   5 -11   24.85    2.09
   2   5 -11   27.56    2.04
   2   5 -11   27.56    1.80
   2   5 -10   25.03    1.91
   2   5 -10   25.41    3.92
   2   5  -9  573.27   13.96
  -2  -5   9  599.17   11.74
   2   5  -8  383.61    8.65
  -2  -5   8  385.14    8.75
  -2  -5   7  669.91   12.73
   2   5  -7  659.98   12.38
  -2  -5   6  428.03   10.23
   2   5  -6  419.55    9.89
   2   5  -5   20.87    3.09
  -2  -5   5   20.70    2.80
  -2  -5   4    2.12    2.13
   2   5  -4    2.53    2.10
   2   5  -3   91.67    3.88
  -2  -5   3   83.21    4.06
   2   5  -2   36.36    2.82
   2   5  -1  554.05   11.07
  -2  -5   1  526.70   11.58
   2   5   0 2017.15   31.85
  -2  -5   0 1934.78   32.49
   2   5   1  321.73    7.41
   2   5   1  344.84    9.54
   2   5   2   23.94    3.56
  -2  -5  -2   20.77    2.18
   2   5   3   35.04    3.49
   2   5   3   49.82    4.85
   2   5   4  430.67   12.54
  -2  -5  -4  371.85    7.77
  -2  -5  -5  102.18    3.49
  -2  -5  -5  105.59    3.76
  -2  -5  -6   77.52    3.46
   2   5   6   68.58    6.50
  -2  -5  -6   81.66    3.75
  -2  -5  -6   79.23    3.20
  -2  -5  -7    5.75    2.24
  -2  -5  -7    5.48    1.84
   2   5   7    4.82    4.21
  -2  -5  -7    5.92    2.13
  -2  -5  -7    4.80    2.32
  -2  -5  -8  196.89    5.72
  -2  -5  -8  197.89    5.12
  -2  -5  -8  199.33    5.96
  -2  -5  -8  193.82    5.63
  -2  -5  -8  188.96    4.55
  -2  -5  -9   97.87    4.15
  -2  -5  -9   92.48    3.24
  -2  -5  -9   87.81    2.70
  -2  -5  -9   94.68    3.82
  -2  -5 -10  320.01    6.98
  -2  -5 -10  308.19    6.42
  -2  -5 -10  295.66    6.17
  -2  -5 -11  430.24    7.89
  -2  -5 -11  435.99    8.30
  -2  -5 -12   11.06    1.09
  -2  -5 -12   10.46    1.00
   2   6 -19   -0.39    0.97
   2   6 -19    0.09    1.13
   2   6 -19   -0.02    1.20
   2   6 -18    1.44    1.79
   2   6 -18    1.80    1.52
   2   6 -18    1.83    1.66
   2   6 -18    3.01    1.99
   2   6 -17   11.07    2.15
   2   6 -17    9.00    2.59
   2   6 -17   10.57    2.38
   2   6 -16   27.70    2.29
   2   6 -16   25.96    3.21
   2   6 -15  217.26    6.03
   2   6 -15  197.00    5.43
   2   6 -15  207.64    5.63
   2   6 -15  207.00    6.33
   2   6 -14 1925.70   31.54
   2   6 -14 1909.65   31.75
   2   6 -14 1984.36   31.53
   2   6 -14 1915.22   37.89
   2   6 -13  990.57   17.03
   2   6 -13  969.54   17.09
   2   6 -13 1022.03   22.98
   2   6 -13  942.56   17.18
   2   6 -12   21.54    1.86
   2   6 -12   19.50    2.06
   2   6 -12   27.53    2.38
   2   6 -12   22.87    2.18
   2   6 -12   21.61    2.66
   2   6 -11  301.87    6.43
   2   6 -11  298.84    6.08
   2   6 -11  281.83    6.75
   2   6 -11  295.51    6.38
   2   6 -10   61.28    5.06
   2   6  -9  103.77    2.49
  -2  -6   9  110.64    4.41
   2   6  -8  248.06    5.12
  -2  -6   8  261.34    7.60
   2   6  -7  182.16    6.15
  -2  -6   7  192.41    6.55
   2   6  -7  189.62    4.12
   2   6  -6  155.96    3.34
   2   6  -6  143.37    3.42
   2   6  -6  157.55    5.48
   2   6  -6  136.06    6.01
  -2  -6   6  155.90    5.79
  -2  -6   5  165.51    6.00
  -2  -6   4   54.84    3.91
   2   6  -4   61.92    2.08
   2   6  -4   62.60    3.84
   2   6  -3  791.88   12.66
   2   6  -3  767.76   15.19
   2   6  -2  344.34    6.08
   2   6  -2  333.69    8.30
  -2  -6   2  336.03    8.96
   2   6  -1  136.52    3.03
  -2  -6   1  127.30    5.24
   2   6  -1  129.38    4.85
   2   6   0  508.20    8.66
  -2  -6   0  521.07   11.77
   2   6   0  529.82   11.04
   2   6   1   47.81    4.57
   2   6   1   49.07    4.69
   2   6   2  131.38    5.92
   2   6   2  140.01    6.98
  -2  -6  -2  143.77    4.94
   2   6   3 1048.86   20.71
  -2  -6  -3 1081.31   18.58
  -2  -6  -3 1046.30   18.15
  -2  -6  -3 1115.42   18.80
  -2  -6  -4  347.73    7.58
  -2  -6  -4  339.26    7.92
  -2  -6  -4  339.75    7.40
   2   6   4  363.29   12.17
  -2  -6  -5  162.53    5.27
   2   6   5  152.60    8.60
  -2  -6  -5  159.16    4.78
  -2  -6  -5  166.49    4.68
  -2  -6  -6  155.11    5.30
  -2  -6  -6  157.84    4.84
  -2  -6  -7    2.05    2.14
  -2  -6  -7    3.06    2.00
  -2  -6  -7    2.64    2.27
   2   6   7   -1.87    4.23
  -2  -6  -8   70.46    3.45
  -2  -6  -8   70.25    3.27
  -2  -6  -8   70.47    3.61
  -2  -6  -8   64.20    2.38
  -2  -6  -9    5.16    1.82
  -2  -6  -9    4.25    1.89
  -2  -6  -9    5.49    2.04
  -2  -6 -10  591.23   10.81
  -2  -6 -10  577.76   10.49
  -2  -6 -11  430.12    7.47
   2   7 -19    9.95    1.35
   2   7 -19   11.27    1.48
   2   7 -19   10.50    1.60
   2   7 -18    8.83    1.59
   2   7 -18    9.91    2.24
   2   7 -18   11.59    2.01
   2   7 -17    2.57    2.49
   2   7 -17    4.60    1.83
   2   7 -16    1.06    2.27
   2   7 -16    1.99    1.89
   2   7 -16    1.94    1.88
   2   7 -15  373.43    8.19
   2   7 -15  366.87    8.18
   2   7 -15  375.65    8.58
   2   7 -14 1200.91   21.25
   2   7 -14 1196.23   21.38
   2   7 -14 1213.93   21.61
   2   7 -13  126.93    4.23
   2   7 -13  117.39    4.11
   2   7 -13  118.77    3.72
   2   7 -13  113.92    4.62
   2   7 -13  114.82    4.14
   2   7 -12   77.84    3.65
   2   7 -12   78.96    2.89
   2   7 -12   77.98    3.16
   2   7 -12   82.70    3.35
   2   7 -12   90.61    6.58
   2   7 -11  416.28    8.71
   2   7 -11  420.63    8.39
   2   7 -11  436.11    8.09
   2   7 -10   64.67    5.32
  -2  -7  10   78.01    3.88
  -2  -7   9    0.83    2.05
   2   7  -9    1.83    1.10
   2   7  -8  429.56    6.43
   2   7  -8  279.80    9.85
  -2  -7   8  449.17   10.19
   2   7  -8  458.07    9.79
   2   7  -7  383.27    9.24
   2   7  -7  357.84    6.18
  -2  -7   7  363.14    9.54
  -2  -7   6    2.37    2.59
   2   7  -6    1.41    1.28
   2   7  -5  252.11    7.36
  -2  -7   5  225.80    7.65
   2   7  -4 1488.59   26.19
   2   7  -4 1489.13   22.98
   2   7  -3 1140.51   18.22
   2   7  -3 1212.27   21.51
   2   7  -2  360.53    6.49
   2   7  -2  376.51    9.17
  -2  -7   2  348.85    9.59
   2   7  -1    7.96    1.19
  -2  -7   1    7.01    2.46
   2   7  -1    8.75    2.30
   2   7   0   34.50    1.50
   2   7   0   35.25    4.68
  -2  -7   0   32.44    3.04
   2   7   1   13.44    4.12
   2   7   1   26.62    4.12
   2   7   2  864.93   19.39
  -2  -7  -2  724.44   13.93
  -2  -7  -2  901.43   16.07
  -2  -7  -2  726.23   14.02
   2   7   2  794.22   17.01
  -2  -7  -3  894.29   16.11
  -2  -7  -3  865.02   15.99
   2   7   3  909.94   21.48
  -2  -7  -3  913.30   15.45
  -2  -7  -4  502.56   10.08
  -2  -7  -4  521.03   10.45
  -2  -7  -4  539.54   10.16
  -2  -7  -4  518.67   10.82
   2   7   4  518.76   15.62
  -2  -7  -5  232.73    6.49
  -2  -7  -5  232.07    5.97
   2   7   5  225.08   10.35
  -2  -7  -5  232.66    5.92
  -2  -7  -5  240.13    5.92
  -2  -7  -6   38.55    2.54
  -2  -7  -6   38.13    2.42
  -2  -7  -6   39.06    2.99
  -2  -7  -7   11.68    1.94
  -2  -7  -7   11.76    2.32
  -2  -7  -7   12.65    2.26
  -2  -7  -8   51.64    2.56
  -2  -7  -8   51.50    2.81
  -2  -7  -8   50.20    2.92
  -2  -7  -9   23.32    1.71
  -2  -7  -9   20.20    1.90
  -2  -7  -9   22.33    2.03
  -2  -7 -10  423.23    7.43
  -2  -7 -10  454.77    7.78
   2   8 -19   73.29    2.61
   2   8 -19   72.33    2.87
   2   8 -18  129.67    4.41
   2   8 -17   23.26    2.06
   2   8 -17   23.01    2.68
   2   8 -16    9.06    2.76
   2   8 -16    7.36    2.50
   2   8 -16    8.45    2.05
   2   8 -16    9.73    2.02
   2   8 -15   77.95    4.07
   2   8 -15   80.30    3.49
   2   8 -15   69.96    3.77
   2   8 -15   76.89    3.80
   2   8 -14  190.71    5.65
   2   8 -14  195.22    5.94
   2   8 -14  209.65    5.70
   2   8 -14  188.35    5.58
   2   8 -13   81.13    2.99
   2   8 -13   77.47    3.47
   2   8 -13   76.19    3.47
   2   8 -13   80.15    3.50
   2   8 -13   85.06    4.00
   2   8 -12  327.47    6.58
   2   8 -12  308.78    7.33
   2   8 -12  298.17    7.02
   2   8 -12  323.80    7.02
   2   8 -11  992.84   17.29
   2   8 -11 1008.66   16.66
   2   8 -10  288.00    5.95
   2   8 -10  281.58    6.19
   2   8 -10  288.87    6.20
   2   8  -9  414.95    8.06
   2   8  -9  471.70    7.85
  -2  -8   9  475.43   11.61
   2   8  -9  394.46    8.23
   2   8  -8   40.34    1.88
  -2  -8   8   42.92    3.66
   2   8  -7   28.85    3.30
  -2  -8   7   27.31    3.48
   2   8  -7   27.29    1.72
  -2  -8   6  232.96    8.06
   2   8  -5  912.30   14.85
   2   8  -5  932.59   18.39
  -2  -8   5  899.93   19.11
   2   8  -4 1491.49   26.20
   2   8  -4 1415.12   22.44
   2   8  -3  454.55   10.88
  -2  -8   3  434.39   11.57
   2   8  -3  438.31    7.80
   2   8  -2  782.30   12.87
  -2  -8   2  797.81   17.10
  -2  -8   1  108.02    5.27
   2   8  -1  107.07    2.89
  -2  -8   0    8.78    2.29
   2   8   0    4.46    3.94
  -2  -8   0    2.85    1.85
  -2  -8  -1    7.69    2.09
   2   8   1   12.32    4.04
  -2  -8  -1   21.11    2.04
  -2  -8  -1   20.21    2.34
   2   8   2  977.61   20.81
  -2  -8  -2  997.48   17.82
  -2  -8  -2 1003.66   17.53
  -2  -8  -3  478.53   10.22
  -2  -8  -3  493.22   10.28
  -2  -8  -4  383.93    8.27
  -2  -8  -4  388.69    8.49
  -2  -8  -4  383.44    8.68
  -2  -8  -5    3.57    2.07
  -2  -8  -5    4.58    1.59
  -2  -8  -5    3.93    1.64
  -2  -8  -5    4.60    2.15
  -2  -8  -6   39.77    2.73
  -2  -8  -6   39.22    2.77
  -2  -8  -6   34.53    2.30
  -2  -8  -6   36.67    2.27
  -2  -8  -6   38.25    2.80
  -2  -8  -7    1.20    1.79
  -2  -8  -7    1.98    1.37
  -2  -8  -7    1.87    0.99
  -2  -8  -7    1.86    1.79
  -2  -8  -7    2.12    1.43
  -2  -8  -8   35.23    2.13
  -2  -8  -8   35.06    1.74
  -2  -8  -8   33.51    1.78
  -2  -8  -8   36.58    2.21
  -2  -8  -9    1.54    1.05
   2   9 -19  245.22    5.16
   2   9 -19  248.68    5.63
   2   9 -18  333.93    7.60
   2   9 -18  315.70    6.90
   2   9 -17   17.63    2.40
   2   9 -17   16.54    2.01
   2   9 -17   19.24    2.61
   2   9 -16    1.80    2.30
   2   9 -16    1.70    1.89
   2   9 -16    0.69    2.39
   2   9 -15    8.70    2.57
   2   9 -15   10.45    2.49
   2   9 -15   10.61    2.48
   2   9 -14   25.91    2.74
   2   9 -14   29.25    3.02
   2   9 -14   29.43    2.73
   2   9 -13  470.11    8.97
   2   9 -13  460.82    9.77
   2   9 -13  465.19    9.59
   2   9 -13  479.89    9.78
   2   9 -12 1195.16   19.92
   2   9 -12 1146.37   19.93
   2   9 -12 1165.84   19.28
   2   9 -11  817.79   14.33
   2   9 -11  810.77   14.74
   2   9 -10  351.88    7.14
   2   9 -10  349.37    6.95
   2   9 -10  339.88    7.10
   2   9  -9   86.83    2.69
   2   9  -9   85.02    2.91
  -2  -9   9   85.42    2.86
   2   9  -9   88.81    2.82
  -2  -9   9   82.70    5.01
  -2  -9   8  102.05    5.57
   2   9  -8   99.16    3.12
   2   9  -8  102.74    2.96
   2   9  -7   69.41    2.33
  -2  -9   7   68.09    4.69
  -2  -9   6  828.73   18.44
   2   9  -5 1194.89   19.15
  -2  -9   4  496.40   10.78
   2   9  -4  644.03   10.17
   2   9  -3  205.63    5.90
  -2  -9   3  304.09    9.26
  -2  -9   3  215.10    5.92
   2   9  -3  297.18    5.30
  -2  -9   2   13.00    2.86
   2   9  -2   15.07    1.46
   2   9  -2    3.56    1.82
   2   9  -2   10.78    4.77
  -2  -9   1   31.16    2.64
   2   9  -1   33.25    2.43
   2   9  -1   35.48    5.27
  -2  -9   1   31.27    3.35
   2   9   0    3.62    4.14
   2   9   0    7.86    1.88
  -2  -9   0    3.93    2.07
  -2  -9   0    8.41    2.20
  -2  -9   0    5.13    1.77
  -2  -9  -1   59.76    3.37
  -2  -9  -1   58.87    2.87
  -2  -9  -2  356.36    7.63
  -2  -9  -2  350.96    7.85
  -2  -9  -2  357.53    8.29
  -2  -9  -3  492.68   10.40
  -2  -9  -3  491.08   10.21
  -2  -9  -4    4.88    2.04
  -2  -9  -4    3.94    1.97
  -2  -9  -4    6.27    1.98
  -2  -9  -5   78.03    2.92
  -2  -9  -5   77.68    3.33
  -2  -9  -5   77.54    3.35
  -2  -9  -5   75.57    3.35
  -2  -9  -6   33.53    2.01
  -2  -9  -6   33.92    2.44
  -2  -9  -6   33.11    2.34
  -2  -9  -6   31.29    2.31
  -2  -9  -7    0.62    1.15
  -2  -9  -7    1.55    1.41
  -2  -9  -8   49.03    1.91
   2  10 -19  606.71   11.09
   2  10 -19  608.67   10.37
   2  10 -18  210.26    4.99
   2  10 -17   14.42    2.18
   2  10 -17   12.52    2.41
   2  10 -17   12.47    1.89
   2  10 -16    2.30    2.41
   2  10 -16   -0.04    2.33
   2  10 -16    2.42    2.25
   2  10 -16    1.74    1.90
   2  10 -15    4.00    2.37
   2  10 -15    2.27    2.29
   2  10 -15    2.20    2.36
   2  10 -14   70.27    3.61
   2  10 -14   68.59    3.48
   2  10 -14   67.55    3.46
   2  10 -13  301.92    7.01
   2  10 -13  298.33    6.32
   2  10 -13  291.99    7.02
   2  10 -12 1087.83   17.92
   2  10 -12 1059.14   18.35
   2  10 -11  202.75    4.57
  -2 -10  11  131.96    4.60
   2  10 -11  195.90    4.77
  -2 -10  11  138.39    6.43
   2  10 -11  200.01    4.84
  -2 -10  10   59.85    2.53
   2  10 -10   55.71    2.40
   2  10 -10   54.50    2.56
   2  10  -9    3.30    1.50
  -2 -10   9    3.22    1.49
  -2 -10   9    5.24    2.64
   2  10  -9    3.27    1.35
   2  10  -8  211.56    4.59
   2  10  -8  121.27    3.86
  -2 -10   8  204.70    4.81
   2  10  -8  205.43    4.69
  -2 -10   8  114.04    6.43
   2  10  -7   48.25    2.35
  -2 -10   7   45.13    2.57
   2  10  -7   47.05    2.43
   2  10  -6  629.75   12.00
  -2 -10   6  783.15   17.35
   2  10  -6  649.76   12.07
   2  10  -6  760.41   11.87
  -2 -10   6  633.03   12.50
   2  10  -5  501.78   10.08
  -2 -10   5  505.96   10.57
  -2 -10   4   18.68    3.38
   2  10  -4   17.11    1.66
  -2 -10   3   73.70    3.59
   2  10  -3  119.75    7.49
  -2 -10   3  134.66    6.36
   2  10  -3   68.46    3.48
   2  10  -2  238.16    9.78
  -2 -10   2  258.99    8.56
  -2 -10   1   31.58    2.42
  -2 -10   1   31.10    3.44
   2  10  -1   38.57    2.79
   2  10  -1   34.53    5.38
  -2 -10   0  365.87    8.77
   2  10   0  417.24   12.47
  -2 -10   0  377.35    7.49
  -2 -10   0  421.26   10.91
   2  10   0  363.25    8.35
   2  10   1    0.44    4.08
  -2 -10  -1    1.86    1.59
  -2 -10  -1    1.78    2.24
  -2 -10  -1    1.50    1.92
  -2 -10  -2  161.54    4.73
  -2 -10  -2  165.43    5.27
  -2 -10  -2  175.77    4.88
  -2 -10  -3  123.23    4.00
  -2 -10  -3  113.27    4.12
  -2 -10  -3  109.40    3.87
  -2 -10  -4  104.14    3.65
  -2 -10  -4  108.97    3.64
  -2 -10  -4  115.58    3.81
  -2 -10  -4  107.48    3.73
  -2 -10  -5  379.16    7.65
  -2 -10  -5  363.89    7.57
  -2 -10  -5  385.40    7.81
  -2 -10  -5  374.34    7.35
  -2 -10  -6   63.44    2.24
  -2 -10  -6   65.84    2.51
  -2 -10  -7   11.64    1.17
   2  11 -19  562.17   10.28
   2  11 -18   43.65    2.13
   2  11 -17    1.68    2.21
   2  11 -17    1.93    1.65
   2  11 -17    2.36    1.64
   2  11 -16   51.23    3.19
   2  11 -16   54.99    3.32
   2  11 -16   54.87    2.79
   2  11 -15   40.56    3.09
   2  11 -15   38.99    2.62
   2  11 -15   40.97    2.95
   2  11 -14   40.20    2.93
   2  11 -14   39.33    2.63
   2  11 -13  299.39    7.10
   2  11 -13  297.82    6.64
  -2 -11  12  692.77   11.61
   2  11 -12  578.49   11.14
   2  11 -11  128.24    3.91
  -2 -11  11  237.79    8.27
   2  11 -11  140.21    4.31
  -2 -11  11  210.16    5.16
   2  11 -10   94.03    3.13
   2  11 -10   97.48    3.39
  -2 -11  10   97.82    3.29
   2  11  -9  136.77    4.02
  -2 -11   9  139.72    4.09
   2  11  -9  144.03    3.90
  -2 -11   8  299.21    6.86
   2  11  -8  303.73    6.57
  -2 -11   8  323.34   10.65
   2  11  -8  310.21    6.73
   2  11  -7   56.79    2.74
   2  11  -7   56.77    2.64
  -2 -11   7   53.68    2.91
   2  11  -6  468.44    9.21
  -2 -11   6  458.37    9.68
   2  11  -6  469.66    9.23
   2  11  -5  396.73    8.11
   2  11  -5  411.28   13.55
  -2 -11   5  432.38   12.43
  -2 -11   4  250.97    9.10
   2  11  -4  237.46   10.36
   2  11  -3   98.26    7.72
  -2 -11   3   98.50    5.76
  -2 -11   3  117.56    4.53
  -2 -11   2  319.87   10.32
  -2 -11   2  335.14    7.34
  -2 -11   1   61.71    3.65
  -2 -11   1   58.89    2.79
   2  11  -1   54.68    6.01
  -2 -11   1   53.54    4.12
  -2 -11   0  337.19    7.17
  -2 -11   0  325.03    8.08
  -2 -11  -1   12.74    2.09
  -2 -11  -1   14.14    2.39
  -2 -11  -2  102.02    3.91
  -2 -11  -2   97.40    3.55
  -2 -11  -3    4.40    1.69
  -2 -11  -3    4.76    1.83
  -2 -11  -3    4.43    1.58
  -2 -11  -4  233.93    5.26
  -2 -11  -4  248.49    5.57
  -2 -11  -4  234.25    5.14
  -2 -11  -5  488.24    8.66
  -2 -11  -5  486.72    8.58
  -2 -11  -6   59.39    1.78
   2  11   6   59.70    1.96
   2  12 -19  212.41    4.95
   2  12 -18    4.11    1.86
   2  12 -17   88.52    3.64
   2  12 -17   89.69    3.18
   2  12 -17   89.00    3.50
   2  12 -16  102.41    3.97
   2  12 -15   37.37    2.86
   2  12 -14    4.81    2.15
  -2 -12  12  180.63    7.55
  -2 -12  12  175.39    5.17
   2  12 -11   58.33    2.84
  -2 -12  11   33.26    2.97
   2  12 -11   25.04    5.27
  -2 -12  11   31.88    3.82
   2  12 -11   55.71    2.44
  -2 -12  10  287.00    6.49
   2  12 -10  284.29    6.49
  -2 -12  10  280.76   10.05
   2  12 -10  285.69    6.24
   2  12  -9  306.38    6.92
   2  12  -9  308.13    6.70
  -2 -12   9  321.06    7.11
   2  12  -8  456.53    8.99
   2  12  -8  462.27    9.17
  -2 -12   8  460.68    9.43
  -2 -12   8  468.27   13.68
  -2 -12   7   29.49    2.56
   2  12  -7   28.10    2.34
  -2 -12   7    1.26    3.01
   2  12  -7    4.09    5.52
   2  12  -7   28.66    2.23
   2  12  -6  211.13    5.44
   2  12  -6  205.29    5.34
  -2 -12   6  202.21    5.87
   2  12  -5    4.04    5.15
  -2 -12   5    6.94    2.90
   2  12  -5    8.22    1.93
  -2 -12   5    6.89    2.25
  -2 -12   4   74.61    3.83
   2  12  -4   95.44    7.62
   2  12  -4   72.75    3.33
  -2 -12   4   91.28    5.56
  -2 -12   3  253.37    5.95
   2  12  -3  250.15   10.50
  -2 -12   3  250.48    8.94
   2  12  -2  712.89   18.48
  -2 -12   2  710.77   12.76
  -2 -12   2  712.13   16.73
  -2 -12   1  397.00    7.65
  -2 -12   1  387.89    7.97
  -2 -12   0  113.85    3.69
  -2 -12   0  111.59    4.39
  -2 -12  -1    3.26    1.98
  -2 -12  -1    3.03    1.69
  -2 -12  -2   95.20    3.01
  -2 -12  -2  106.80    3.40
  -2 -12  -2  102.60    3.55
  -2 -12  -3    4.47    1.18
  -2 -12  -3    4.23    1.17
  -2 -12  -3    4.71    1.31
  -2 -12  -3    4.22    1.51
  -2 -12  -4  244.23    4.73
  -2 -12  -4  246.21    4.84
   2  12   5  377.37    6.64
   2  13 -19    3.97    1.39
   2  13 -18  129.53    3.83
   2  13 -17  223.69    5.21
   2  13 -17  236.46    5.60
   2  13 -16  102.31    3.76
   2  13 -15   82.92    3.52
   2  13 -14   10.68    2.22
   2  13 -14   13.29    2.35
  -2 -13  13   20.92    2.21
  -2 -13  12   16.16    2.41
  -2 -13  12   16.71    3.06
  -2 -13  11  136.96    4.79
  -2 -13  11  188.85    4.70
   2  13 -11  185.33    4.44
   2  13 -11  112.28    7.78
   2  13 -11  183.62    4.84
  -2 -13  11  136.08    6.97
   2  13 -10  401.57    7.73
  -2 -13  10  401.14    8.08
  -2 -13  10  335.40    8.06
  -2 -13  10  326.99   11.38
   2  13 -10  399.48    8.05
  -2 -13   9  596.72   11.14
   2  13  -9  576.85   10.64
   2  13  -9  586.89   10.92
   2  13  -8  213.75   10.39
  -2 -13   8  229.76    6.12
   2  13  -8  237.76    5.67
   2  13  -8  229.60    5.87
   2  13  -7   39.77    2.48
  -2 -13   7   40.66    2.88
   2  13  -7   44.41    6.42
   2  13  -7   40.94    2.71
   2  13  -6   34.73    2.61
  -2 -13   6   31.09    2.89
   2  13  -6   33.82    2.40
  -2 -13   5   66.09    3.45
   2  13  -5   53.65    6.59
   2  13  -5   43.64    2.76
  -2 -13   5   70.27    5.12
  -2 -13   5   42.08    3.20
  -2 -13   4  153.40    6.91
  -2 -13   4  150.42    4.54
   2  13  -4  133.92    8.24
   2  13  -4  104.80    4.01
  -2 -13   4  115.60    4.64
   2  13  -3  583.62   11.12
  -2 -13   3  582.54   11.74
  -2 -13   3  542.77   10.50
  -2 -13   3  519.93   14.02
  -2 -13   2  239.82    5.54
  -2 -13   2  251.24    5.69
   2  13  -2  253.17    6.25
  -2 -13   1   95.31    3.99
  -2 -13   1   90.12    3.18
  -2 -13   0    8.25    1.97
  -2 -13   0    9.67    1.64
  -2 -13  -1    3.92    1.70
  -2 -13  -1    4.66    1.52
  -2 -13  -2   56.54    2.25
   2  13   2   55.04    2.39
  -2 -13  -2   57.30    2.30
   2  13   3    1.53    1.15
   2  13   4  203.57    3.74
   2  13   4  197.04    3.80
   2  14 -17  392.37    7.49
   2  14 -17  400.79    7.80
   2  14 -16  162.70    4.50
   2  14 -16  161.57    4.59
   2  14 -15   38.81    2.61
   2  14 -15   34.96    2.50
   2  14 -14   12.32    2.13
   2  14 -14   11.65    2.11
  -2 -14  13    2.11    1.91
  -2 -14  12   -0.40    2.11
  -2 -14  11  457.81    8.63
   2  14 -11  447.62    8.18
   2  14 -11  454.49    8.70
   2  14 -10  609.03   11.16
  -2 -14  10  620.12   11.69
   2  14 -10  615.47   11.52
  -2 -14  10  633.47   11.98
   2  14  -9  145.74    4.27
  -2 -14   9  232.25    8.78
   2  14  -9  155.30    4.58
  -2 -14   9  214.42    5.69
  -2 -14   9  151.39    4.73
   2  14  -8   53.64    2.68
  -2 -14   8   62.83    3.65
  -2 -14   8   56.81    3.08
   2  14  -8   59.44    6.53
   2  14  -8   57.34    2.89
  -2 -14   7   11.45    2.32
   2  14  -7   10.61    2.03
   2  14  -7   11.54    1.87
   2  14  -6   90.82    3.54
   2  14  -6   89.89    3.40
  -2 -14   6   95.23    3.91
   2  14  -5    5.75    2.01
  -2 -14   5    6.42    2.34
   2  14  -5    4.59    1.88
  -2 -14   4  194.06    5.67
   2  14  -4  185.30    5.05
   2  14  -3  427.32    8.99
  -2 -14   3  412.16    8.33
  -2 -14   2   34.76    2.02
   2  14  -2   34.79    2.38
   2  14  -1    8.13    1.69
  -2 -14   1    8.49    1.91
  -2 -14   1    8.08    1.44
   2  14   0   14.21    1.67
  -2 -14   0   12.66    1.74
  -2 -14   0   12.55    1.46
   2  14   1   23.66    1.59
  -2 -14  -1   23.63    1.55
   2  14   2   51.50    1.71
   2  15 -17  369.88    6.91
   2  15 -17  385.74    7.25
   2  15 -17  391.12    7.37
   2  15 -16  117.48    3.59
   2  15 -16  121.25    3.56
   2  15 -15    3.36    1.71
   2  15 -15    2.30    1.60
   2  15 -14    7.97    1.83
   2  15 -14    7.86    1.87
  -2 -15  14    5.16    1.49
   2  15 -13   47.50    2.53
  -2 -15  13   33.38    2.32
  -2 -15  12   43.10    2.77
   2  15 -11  338.36    7.39
  -2 -15  11  336.32    7.30
   2  15 -10  171.12    4.15
  -2 -15  10  172.90    4.68
  -2 -15  10  187.25    5.24
   2  15 -10  174.94    4.63
  -2 -15   9   25.85    2.24
   2  15  -9   26.85    2.17
   2  15  -9   27.32    1.90
  -2 -15   8    6.56    1.88
   2  15  -8    5.59    1.76
   2  15  -8    5.55    1.56
   2  15  -7   63.08    2.76
  -2 -15   7   68.90    3.25
   2  15  -7   65.61    2.93
   2  15  -6  296.23    6.64
  -2 -15   6  311.19    7.21
  -2 -15   6  319.95    6.91
   2  15  -6  314.31    6.81
  -2 -15   5   13.07    2.22
   2  15  -5   12.31    1.83
   2  15  -5   14.85    2.02
  -2 -15   5    6.78    2.07
  -2 -15   4  157.64    3.88
  -2 -15   4  172.34    5.00
   2  15  -4  169.90    4.50
   2  15  -3  215.88    5.01
  -2 -15   3  200.15    4.40
  -2 -15   2    4.12    1.12
   2  15  -2    4.81    1.43
   2  15  -1  124.20    3.27
  -2 -15   1  127.62    3.38
   2  15   0   76.71    2.26
  -2 -15   0   72.45    2.19
   2  15   1   20.32    1.02
   2  16 -17  176.92    3.78
   2  16 -16   11.63    1.44
   2  16 -16   10.19    1.38
   2  16 -15   38.39    1.98
   2  16 -15   39.78    2.07
   2  16 -14  132.50    3.38
   2  16 -14  128.45    3.48
   2  16 -13   21.47    1.76
   2  16 -13   22.02    2.01
   2  16 -12  110.42    3.09
  -2 -16  12   75.88    3.11
   2  16 -11   60.30    2.51
  -2 -16  11   84.26    3.24
   2  16 -10    8.22    1.58
  -2 -16  10    8.97    1.54
  -2 -16   9    1.68    1.54
  -2 -16   9    0.69    2.13
   2  16  -9    1.15    1.48
   2  16  -8   64.65    2.62
   2  16  -8   65.62    2.37
  -2 -16   8   70.14    2.89
   2  16  -7  113.92    3.19
  -2 -16   7  118.69    3.77
   2  16  -7  117.45    3.43
  -2 -16   7  108.09    3.65
  -2 -16   6  214.48    5.30
   2  16  -6  213.33    4.94
   2  16  -6  207.61    4.74
   2  16  -5   11.55    1.44
  -2 -16   5   11.82    1.79
   2  16  -5   13.79    1.60
   2  16  -4   81.87    2.55
   2  16  -4   82.64    2.64
  -2 -16   4   79.38    2.91
   2  16  -3   27.90    1.55
   2  16  -2   34.95    1.49
   2  16  -1  173.03    3.36
  -2 -16   1  182.92    3.50
   2  17 -16   27.67    1.36
   2  17 -15  274.69    5.32
  -2 -17  14  145.86    3.09
   2  17 -14  149.62    3.56
   2  17 -13    0.90    1.27
  -2 -17  13    1.32    1.33
  -2 -17  12   25.41    1.89
  -2 -17  11   17.21    1.90
   2  17 -10    4.32    1.24
  -2 -17  10    7.34    1.79
  -2 -17   9   98.18    2.89
   2  17  -9   93.86    2.71
   2  17  -8  227.42    4.72
  -2 -17   8  229.70    4.98
  -2 -17   7  148.41    3.86
   2  17  -7  149.35    3.57
  -2 -17   6   89.80    2.77
   2  17  -6   85.64    2.47
  -2 -17   5   13.38    1.31
   2  17  -5   12.04    1.13
   2  17  -4   50.74    1.58
  -2 -17   4   50.78    1.80
   2  17  -3    5.92    0.67
   2  18 -14  105.45    2.43
  -2 -18  13   21.38    1.26
   2  18 -13   46.03    1.55
   2  18 -12    3.58    1.00
  -2 -18  12    7.77    1.21
  -2 -18  11   23.85    1.54
  -2 -18  10    4.32    1.30
  -2 -18   8  123.72    2.65
   2  18  -8   98.15    2.30
  -2 -18   7   58.34    1.72
   2  18  -7   57.22    1.53
   3 -19   6   40.63    1.56
   3 -19   8   16.00    1.44
   3 -19   9   78.53    2.27
   3 -19  10   10.28    1.22
   3 -19  11   28.01    1.25
  -3  18  -2   23.05    1.05
   3 -18   3    8.28    0.92
  -3  18  -3   10.60    1.04
  -3  18  -4   29.67    1.50
   3 -18   4   31.79    1.63
   3 -18   4   26.43    1.25
  -3  18  -5   58.31    2.07
  -3  18  -5   54.12    1.83
  -3  18  -6    2.31    1.01
  -3  18  -6   13.99    1.37
  -3  18  -7    1.31    1.16
  -3  18  -7   11.01    1.25
  -3  18  -8  112.38    3.00
  -3  18  -9  226.20    4.23
  -3  18  -9  161.91    4.00
  -3  18 -10   31.79    1.61
  -3  18 -10   25.73    1.42
   3 -18  11   89.01    2.62
  -3  18 -11   75.60    2.19
   3 -18  12    0.95    1.01
   3 -17   0   63.50    2.09
  -3  17   0   70.24    1.94
   3 -17   1  173.87    4.10
  -3  17  -1  177.74    3.86
   3 -17   2   93.52    3.01
  -3  17  -2   99.40    2.85
  -3  17  -3   14.79    1.59
   3 -17   3   13.11    1.66
   3 -17   4   27.76    1.89
  -3  17  -4   26.19    1.89
  -3  17  -4   26.01    1.58
   3 -17   5    1.91    1.26
  -3  17  -5    0.94    1.20
  -3  17  -5    1.67    1.48
  -3  17  -6   12.38    1.74
  -3  17  -6   31.10    1.81
  -3  17  -7   52.79    2.72
  -3  17  -7  142.25    3.31
  -3  17  -8  337.71    6.96
  -3  17  -9  366.42    7.00
  -3  17  -9  364.22    7.33
  -3  17 -10    0.37    1.18
  -3  17 -10    0.35    1.41
  -3  17 -11   99.71    2.76
  -3  17 -11  109.36    3.16
  -3  17 -12    3.76    1.27
   3 -17  12    1.74    1.34
  -3  17 -13   25.53    1.40
  -3  17 -14   21.64    1.61
   3 -16  -2    1.29    1.01
   3 -16  -1   17.82    1.69
   3 -16   0  140.41    4.14
   3 -16   1  337.02    7.37
  -3  16  -2  219.72    4.50
   3 -16   2  195.21    5.44
   3 -16   3    2.72    1.93
  -3  16  -3    2.92    1.73
  -3  16  -4    2.95    1.41
  -3  16  -4    0.84    1.74
   3 -16   4    1.77    1.76
  -3  16  -4    1.06    1.46
   3 -16   5    1.29    1.61
  -3  16  -5    0.82    1.79
  -3  16  -5    1.39    1.70
  -3  16  -5    1.83    1.56
  -3  16  -6   35.90    2.49
  -3  16  -6   37.13    2.51
  -3  16  -7  152.86    4.64
  -3  16  -7  146.94    4.77
  -3  16  -8  501.30    9.82
  -3  16  -8  497.95   10.20
  -3  16  -9  283.86    6.42
  -3  16  -9  279.18    5.96
  -3  16  -9  270.67    6.81
  -3  16 -10    1.89    1.75
  -3  16 -10    3.34    1.47
  -3  16 -11   71.83    2.88
  -3  16 -11   68.07    2.52
  -3  16 -12    4.67    1.60
  -3  16 -12    5.02    1.44
  -3  16 -13   21.86    1.75
  -3  16 -14   73.48    2.26
   3 -15  -4    0.09    0.88
   3 -15  -2    2.10    1.67
  -3  15   2    1.32    1.86
  -3  15   1   40.56    3.02
   3 -15  -1   46.43    2.83
  -3  15   0  213.29    6.30
   3 -15   0  212.57    5.93
  -3  15  -1  220.30    6.67
   3 -15   1  219.72    6.17
  -3  15  -1  208.29    4.59
   3 -15   2   57.79    3.36
  -3  15  -2   53.51    3.98
  -3  15  -2   51.94    2.30
   3 -15   3   25.57    2.70
  -3  15  -3   26.06    2.13
  -3  15  -4   30.45    2.40
  -3  15  -4   30.72    2.58
   3 -15   4   31.64    2.71
   3 -15   5   19.60    2.25
  -3  15  -5   18.46    2.34
  -3  15  -5   18.02    2.29
  -3  15  -6   46.26    2.99
  -3  15  -6   43.19    2.76
  -3  15  -7  281.50    7.06
  -3  15  -7  278.46    6.73
  -3  15  -8  173.39    5.48
  -3  15  -8  175.88    5.05
  -3  15  -9  109.86    3.77
  -3  15  -9  110.92    4.35
  -3  15 -10  247.25    6.82
  -3  15 -10  244.64    5.80
  -3  15 -10  248.98    6.15
  -3  15 -11   91.70    3.56
  -3  15 -11   91.64    3.25
  -3  15 -12    1.50    1.54
  -3  15 -12    1.30    1.74
  -3  15 -13   82.22    3.09
  -3  15 -13   80.79    2.92
  -3  15 -14  103.90    3.17
  -3  15 -15   41.69    1.71
   3 -14  -5   15.99    1.42
  -3  14   4   46.58    2.41
  -3  14   3   12.16    2.26
  -3  14   2   36.31    3.01
   3 -14  -2   34.41    2.96
  -3  14   1  193.41    5.99
   3 -14  -1  183.51    5.93
  -3  14   0  239.33    7.34
   3 -14   0  235.09    7.19
  -3  14  -1  143.41    5.41
   3 -14   1  135.83    5.06
  -3  14  -2   13.50    1.85
  -3  14  -2   13.45    3.09
   3 -14   2   14.77    2.72
   3 -14   2    7.34    2.56
  -3  14  -2   14.40    1.63
  -3  14  -3  127.28    3.52
   3 -14   3  134.03    4.93
  -3  14  -3  133.00    4.12
  -3  14  -3  129.18    7.87
   3 -14   4  151.09    4.97
  -3  14  -4  146.67    4.52
   3 -14   4  137.82    6.82
  -3  14  -5    5.00    2.90
  -3  14  -5    1.84    4.23
  -3  14  -5    5.17    2.06
  -3  14  -5    4.84    2.12
   3 -14   5    5.31    2.03
   3 -14   6   38.21    4.21
  -3  14  -6   26.73    5.02
  -3  14  -6   75.79    3.41
  -3  14  -6   76.85    3.60
   3 -14   7    5.31    2.80
  -3  14  -7    0.93    4.27
  -3  14  -7   14.75    2.23
  -3  14  -7   13.36    2.61
  -3  14  -8   79.73    3.51
  -3  14  -8   84.41    4.04
   3 -14   9    6.22    2.69
  -3  14  -9    0.92    1.92
  -3  14  -9    0.66    2.50
  -3  14 -10  295.66    6.74
  -3  14 -10  294.58    7.09
  -3  14 -10  293.52    7.71
  -3  14 -11  286.74    6.48
  -3  14 -11  295.29    6.91
  -3  14 -11  309.07    6.02
  -3  14 -12   20.68    2.38
  -3  14 -12   20.50    2.06
  -3  14 -13  110.70    3.86
  -3  14 -13  114.28    3.68
  -3  14 -14   21.21    1.97
  -3  14 -14   20.07    2.05
  -3  14 -15   11.00    1.51
  -3  14 -16   11.54    1.71
   3 -13  -7   92.52    2.14
   3 -13  -6   28.54    1.81
  -3  13   5    0.47    1.60
   3 -13  -5    0.10    1.68
  -3  13   4  135.66    4.47
  -3  13   3   -0.13    2.39
   3 -13  -2   41.69    3.52
  -3  13   2   37.72    3.20
   3 -13  -1  333.23    8.47
  -3  13   1  316.23    8.19
  -3  13   0  174.34    5.57
  -3  13   0   93.60    7.06
   3 -13   0  169.93    5.65
  -3  13   0  112.70    3.41
   3 -13   0   99.86    5.44
  -3  13  -1   77.89    4.09
  -3  13  -1   78.18    2.85
   3 -13   1   15.47    3.03
   3 -13   1   76.94    4.06
  -3  13  -1   28.49    5.58
   3 -13   2  176.75    5.93
  -3  13  -2  183.60    4.92
   3 -13   3  392.08    9.21
  -3  13  -3  387.12    7.76
  -3  13  -3  384.51    8.34
   3 -13   4  179.32    5.35
  -3  13  -4  172.30    4.94
  -3  13  -4  166.36    5.88
  -3  13  -5   51.87    2.98
  -3  13  -5   43.05    3.56
  -3  13  -5   51.24    5.71
   3 -13   5   51.77    2.97
  -3  13  -5   50.07    2.92
  -3  13  -6   31.06    3.23
  -3  13  -6   34.98    2.87
  -3  13  -6   33.01    2.55
  -3  13  -6   36.12    5.16
  -3  13  -7   64.97    3.22
  -3  13  -7   72.36    3.70
  -3  13  -8   57.08    2.99
  -3  13  -8   58.67    3.47
  -3  13  -9  146.28    5.28
  -3  13  -9  141.48    4.69
  -3  13 -10  542.31   10.63
  -3  13 -10  565.76   13.93
  -3  13 -10  582.73   10.84
  -3  13 -10  572.43   11.21
  -3  13 -10  551.33   10.14
   3 -13  10  551.26   14.25
  -3  13 -11  386.38    8.38
  -3  13 -11  390.71    8.25
  -3  13 -11  400.56    8.66
  -3  13 -11  400.37    7.48
  -3  13 -12    2.28    1.82
  -3  13 -12    1.15    1.90
  -3  13 -12    2.00    2.09
  -3  13 -13    8.80    2.09
  -3  13 -13    9.47    1.96
  -3  13 -14   44.18    2.62
  -3  13 -15  126.60    4.29
  -3  13 -15  123.64    4.11
  -3  13 -15  118.02    3.56
  -3  13 -16   20.30    1.99
  -3  13 -16   21.62    1.87
  -3  13 -16   19.97    2.13
  -3  13 -17  144.73    3.62
   3 -12  -8   51.83    1.68
   3 -12  -7   39.16    2.04
   3 -12  -6    2.41    1.91
  -3  12   6    2.59    1.68
  -3  12   5  100.97    3.86
   3 -12  -5  100.46    4.21
  -3  12   4  338.13    7.96
  -3  12   3   45.82    3.35
   3 -12  -3   45.86    3.68
  -3  12   2   25.00    2.28
   3 -12  -2   27.39    3.36
  -3  12   2   27.14    3.02
  -3  12   1   64.00    3.30
  -3  12   1   75.71    6.48
   3 -12  -1   92.70    4.97
   3 -12  -1   69.79    4.19
  -3  12   1   79.02    4.03
  -3  12   1   97.66    2.87
  -3  12   1   50.04    5.47
   3 -12   0   33.11    3.55
  -3  12   0   44.93    3.28
  -3  12   0   28.48    5.19
  -3  12   0   26.84    4.45
   3 -12   0   43.44    3.53
  -3  12   0   36.33    2.78
  -3  12  -1   63.79    3.66
   3 -12   1  116.72    5.81
  -3  12  -1   98.44    7.08
   3 -12   1   58.60    3.73
  -3  12  -1   58.92    3.34
  -3  12  -1   45.97    5.17
  -3  12  -2  541.81   11.21
   3 -12   2  582.13   11.80
   3 -12   3  969.83   16.57
  -3  12  -3  959.53   16.84
  -3  12  -3  728.10   19.79
  -3  12  -3  928.45   15.59
   3 -12   3  792.08   19.21
  -3  12  -3  678.88   18.82
  -3  12  -4   92.23    4.23
  -3  12  -4   87.44    3.47
   3 -12   4   89.71    3.73
  -3  12  -5   11.54    1.82
  -3  12  -5   12.36    2.51
  -3  12  -5    0.79    3.94
   3 -12   5   -0.11    2.77
  -3  12  -5   11.92    2.12
  -3  12  -6    4.46    3.98
  -3  12  -6    2.10    2.23
   3 -12   6    5.50    3.00
  -3  12  -6    3.10    1.77
  -3  12  -6    2.90    2.06
  -3  12  -6    3.45    1.71
  -3  12  -7  308.72    7.19
  -3  12  -7  337.48    7.53
  -3  12  -7  321.12    7.10
   3 -12   7  293.58   10.00
   3 -12   8    6.78    2.86
  -3  12  -8    7.02    2.43
  -3  12  -8    6.31    1.98
  -3  12  -8    5.55    2.06
  -3  12  -9  569.92   11.79
  -3  12  -9  576.80   11.38
  -3  12  -9  543.59   10.85
  -3  12 -10 1103.07   19.63
  -3  12 -10 1172.12   23.06
  -3  12 -10 1188.56   19.64
  -3  12 -10 1171.26   20.03
  -3  12 -10 1133.80   20.47
  -3  12 -10 1150.78   18.82
  -3  12 -11  385.32    8.14
  -3  12 -11  398.95    8.08
  -3  12 -11  386.81    7.68
  -3  12 -11  387.47    8.04
  -3  12 -12   33.17    2.86
  -3  12 -12   33.88    2.16
  -3  12 -12   36.23    2.60
  -3  12 -12   35.54    2.89
  -3  12 -13  102.06    3.98
  -3  12 -13   98.31    3.35
  -3  12 -13   99.45    3.71
  -3  12 -14   13.62    2.23
  -3  12 -14   12.44    2.66
  -3  12 -14   11.07    1.78
  -3  12 -15  262.10    6.66
  -3  12 -15  266.78    6.65
  -3  12 -15  256.15    5.91
  -3  12 -16  134.95    4.26
  -3  12 -16  140.84    4.08
  -3  12 -16  146.66    4.34
  -3  12 -17   92.51    2.86
  -3  12 -17  100.14    2.94
   3 -11  -8   45.84    2.14
   3 -11  -8   40.39    1.68
   3 -11  -7   14.12    2.11
  -3  11   7   13.39    1.81
   3 -11  -7   12.13    1.44
  -3  11   6   85.20    3.51
   3 -11  -6   83.70    3.94
   3 -11  -6   75.43    2.84
   3 -11  -5  290.79    7.78
   3 -11  -5  279.74    5.77
  -3  11   5  294.37    7.19
   3 -11  -4  363.18    7.04
  -3  11   4  366.45    8.56
  -3  11   3   55.48    6.12
  -3  11   3   64.79    2.99
  -3  11   3   47.95    5.39
  -3  11   2    5.12    4.06
  -3  11   2    3.09    1.83
  -3  11   2    0.25    4.20
  -3  11   2    4.05    2.35
  -3  11   2   -0.37    3.68
  -3  11   1   62.59    3.47
  -3  11   1   61.73    3.11
  -3  11   1   58.20    5.98
   3 -11  -1   64.25    4.23
  -3  11   1   61.28    2.40
  -3  11   1   49.17    5.61
  -3  11   0    2.53    3.58
  -3  11   0    6.31    2.19
  -3  11   0    5.36    1.91
   3 -11   0    0.47    2.33
  -3  11   0    0.37    4.31
  -3  11  -1  364.61    7.92
   3 -11   1  344.30    8.39
  -3  11  -2 1161.60   19.70
   3 -11   2 1179.80   23.63
   3 -11   2 1176.79   20.10
  -3  11  -3  893.40   16.03
  -3  11  -3  878.13   20.09
   3 -11   3  925.08   16.17
  -3  11  -3  926.92   16.32
  -3  11  -4  197.63    8.33
   3 -11   4  221.21    8.32
  -3  11  -4  210.46    5.21
   3 -11   4  214.96    5.50
  -3  11  -4  207.58    5.73
  -3  11  -5   55.45    3.15
  -3  11  -5   54.07    2.68
  -3  11  -5   49.93    2.62
  -3  11  -5   54.54    2.83
  -3  11  -6   12.71    3.81
  -3  11  -6    4.33    1.98
  -3  11  -6    4.01    1.92
  -3  11  -6    3.40    1.57
   3 -11   6   16.47    3.45
  -3  11  -6    5.46    1.70
  -3  11  -7   25.16    3.66
   3 -11   7   33.59    3.84
  -3  11  -7    6.73    1.77
  -3  11  -7    6.22    2.07
  -3  11  -7    6.19    1.88
   3 -11   8    4.73    2.70
  -3  11  -8    3.97    1.79
  -3  11  -8    3.05    1.54
  -3  11  -8    3.56    1.93
  -3  11  -9  515.72   10.02
  -3  11  -9  521.52   10.41
  -3  11  -9  538.65   10.04
  -3  11  -9  525.70   10.58
  -3  11  -9  504.43    9.67
  -3  11 -10 1024.55   17.22
  -3  11 -10  999.36   16.91
  -3  11 -10 1038.21   17.10
  -3  11 -10  768.76   18.43
  -3  11 -10 1069.59   16.67
  -3  11 -10 1016.62   17.47
  -3  11 -10 1041.13   16.42
  -3  11 -10  766.79   15.31
  -3  11 -11  322.95    7.69
  -3  11 -11  334.15    7.38
  -3  11 -11  325.53    7.16
  -3  11 -11  319.81    7.85
  -3  11 -11  330.67    7.68
  -3  11 -12  121.84    4.46
  -3  11 -12  105.97    4.35
  -3  11 -12  118.04    4.11
  -3  11 -12  115.43    3.95
  -3  11 -13  427.71    9.05
  -3  11 -13  437.44    9.35
  -3  11 -13  423.90    8.93
  -3  11 -14   13.79    2.14
  -3  11 -14   14.46    2.88
  -3  11 -14   14.70    2.36
  -3  11 -15  146.04    4.89
  -3  11 -15  144.45    4.97
  -3  11 -15  142.29    4.16
  -3  11 -15  143.61    4.25
  -3  11 -16   89.39    3.70
  -3  11 -16   94.69    3.68
  -3  11 -16   91.86    3.54
  -3  11 -17   20.15    1.82
  -3  11 -17   20.22    1.93
  -3  11 -17   19.53    1.90
   3 -10 -10    1.78    0.95
   3 -10  -9   28.48    1.70
   3 -10  -9   28.50    1.51
   3 -10  -8    0.37    1.45
  -3  10   8    0.96    1.47
   3 -10  -8    1.67    1.31
   3 -10  -8    2.02    1.85
   3 -10  -7  132.99    3.44
   3 -10  -7  124.93    4.72
  -3  10   7  128.92    4.22
  -3  10   6  208.76    5.84
   3 -10  -6  203.04    6.39
   3 -10  -6  208.21    4.74
  -3  10   5  337.76    7.79
   3 -10  -5  304.39    6.30
  -3  10   4  473.07   10.05
  -3  10   4  446.77    8.96
   3 -10  -4  461.45    8.50
  -3  10   4  433.71   13.96
   3 -10  -3   54.88    2.54
  -3  10   3   46.12    3.15
  -3  10   3   45.85    5.23
  -3  10   3   49.10    2.64
  -3  10   2    1.98    3.36
   3 -10  -2    2.90    2.02
  -3  10   2    2.73    1.22
  -3  10   2    3.27    4.11
  -3  10   2    0.41    4.05
  -3  10   2    3.33    2.03
  -3  10   2    3.06    2.07
  -3  10   2    2.97    1.77
  -3  10   1    1.24    2.10
  -3  10   1    2.02    3.74
  -3  10   1    2.54    1.76
   3 -10  -1    0.17    2.37
  -3  10   1    2.15    4.20
  -3  10   1    2.63    3.03
   3 -10   0   14.00    2.96
  -3  10   0    8.54    3.96
  -3  10   0    7.82    1.86
  -3  10   0    6.97    2.00
  -3  10   0   11.55    4.63
   3 -10   1  383.31   10.48
  -3  10  -1  341.19    7.35
  -3  10  -2  551.53   14.60
   3 -10   2  516.71   13.78
  -3  10  -2  639.56   11.32
  -3  10  -2  634.36   11.53
  -3  10  -2  485.86   13.95
  -3  10  -3  361.40    7.41
  -3  10  -3  236.64    9.35
  -3  10  -3  249.95    9.39
  -3  10  -3  377.91    7.59
  -3  10  -4   11.52    3.50
  -3  10  -4    5.03    3.67
   3 -10   4    4.32    2.74
  -3  10  -5  545.77   10.28
   3 -10   5  573.12   13.84
  -3  10  -5  565.45   10.25
  -3  10  -5  538.31   10.64
  -3  10  -5  557.15   10.35
  -3  10  -6   10.43    1.91
  -3  10  -6   11.50    1.77
  -3  10  -6   15.29    1.72
  -3  10  -6   18.03    2.03
  -3  10  -7   27.00    1.80
  -3  10  -7   26.81    2.26
  -3  10  -7   23.73    2.04
  -3  10  -7   23.67    1.99
  -3  10  -8    2.91    1.92
  -3  10  -8    4.95    1.58
  -3  10  -8    3.33    1.93
  -3  10  -8    2.52    1.60
  -3  10  -8    1.54    1.93
   3 -10   8    7.34    2.71
  -3  10  -9    7.62    1.66
  -3  10  -9    8.59    1.86
  -3  10  -9    7.26    2.22
  -3  10  -9    6.56    1.72
   3 -10   9   11.84    2.57
  -3  10  -9    9.06    1.66
  -3  10  -9    8.02    1.88
  -3  10  -9   13.01    1.42
  -3  10  -9   13.16    2.40
  -3  10  -9    8.17    2.20
  -3  10  -9    8.46    2.24
  -3  10 -10  334.66    7.67
  -3  10 -10  343.39    7.07
  -3  10 -10  342.77    7.05
  -3  10 -10  346.88    6.94
  -3  10 -10  334.00    7.31
  -3  10 -10  344.08    7.55
  -3  10 -10  333.53    7.32
  -3  10 -11   20.10    2.67
  -3  10 -11   22.44    2.93
  -3  10 -11   19.35    2.23
  -3  10 -11   18.21    2.51
  -3  10 -11   24.74    2.46
  -3  10 -11   20.70    2.46
  -3  10 -12  395.86    8.77
  -3  10 -12  380.36    9.09
  -3  10 -12  400.59    8.54
  -3  10 -12  388.60    8.51
  -3  10 -13  885.98   16.48
  -3  10 -13  839.35   15.59
  -3  10 -13  856.04   15.87
  -3  10 -14   51.14    3.72
  -3  10 -14   50.14    3.05
  -3  10 -14   51.55    3.08
  -3  10 -14   48.23    3.55
  -3  10 -15   56.71    2.99
  -3  10 -15   59.05    3.66
  -3  10 -15   59.08    3.52
  -3  10 -16    6.84    2.18
  -3  10 -16    5.38    2.18
  -3  10 -16    5.73    1.72
  -3  10 -16    5.67    2.30
  -3  10 -17    4.02    1.50
  -3  10 -17    2.88    1.63
   3  -9 -11   74.66    2.12
   3  -9 -11   77.01    2.14
   3  -9 -10    7.43    1.32
   3  -9 -10    5.60    1.43
  -3   9   9   44.15    2.24
   3  -9  -9   43.36    2.32
   3  -9  -9   42.02    2.61
   3  -9  -9   42.37    1.90
   3  -9  -8   -0.15    1.34
  -3   9   8    1.27    1.76
   3  -9  -8    0.68    2.23
   3  -9  -7  179.40    4.44
  -3   9   7  185.07    5.37
   3  -9  -6  296.13    6.23
  -3   9   6  301.68    7.39
   3  -9  -5  378.28    7.45
  -3   9   5  391.32    8.72
  -3   9   5  391.08   13.28
  -3   9   4  162.57    5.19
  -3   9   4  171.55    4.61
  -3   9   4  173.26    8.56
  -3   9   3   34.08    2.69
   3  -9  -3   38.90    2.13
  -3   9   3   75.50    5.76
  -3   9   3   31.43    2.24
  -3   9   3   30.77    4.65
   3  -9  -3   88.82    4.17
  -3   9   2   82.14    3.43
  -3   9   2   74.77    5.38
   3  -9  -2  133.22    5.35
   3  -9  -2   75.59    2.61
  -3   9   2   72.86    3.00
  -3   9   2  122.91    6.87
   3  -9  -1    2.49    2.30
  -3   9   1    8.93    1.72
  -3   9   1    4.91    3.51
  -3   9   1    6.71    3.11
  -3   9   1    7.73    1.88
  -3   9   1    4.26    4.06
  -3   9   0   46.93    5.03
   3  -9   0   43.76    3.74
  -3   9   0   44.50    2.37
  -3   9   0   40.11    4.45
  -3   9   0   32.18    3.49
   3  -9   1  149.59    6.23
  -3   9  -1  177.58    7.26
  -3   9  -2  451.80   11.65
  -3   9  -2  390.72   11.05
   3  -9   3  262.35    8.11
  -3   9  -3  244.64    8.24
  -3   9  -4  143.30    6.05
   3  -9   4  160.94    6.18
  -3   9  -4   93.87    2.76
  -3   9  -4  103.96    5.76
   3  -9   5 1653.54   26.55
  -3   9  -5 1466.41   25.10
  -3   9  -6    5.01    2.74
   3  -9   6    5.16    2.81
  -3   9  -6    8.51    1.58
  -3   9  -6   12.35    1.50
  -3   9  -7  239.76    5.89
   3  -9   7  258.48    8.18
  -3   9  -7  246.31    6.63
  -3   9  -7  245.21    5.52
  -3   9  -7  231.66    5.40
  -3   9  -7  242.51    5.75
  -3   9  -8   45.83    2.33
  -3   9  -8   43.93    2.39
  -3   9  -8   41.16    2.33
  -3   9  -8   42.73    2.69
  -3   9  -8   41.51    2.28
   3  -9   8   37.35    3.51
  -3   9  -8   40.46    2.70
  -3   9  -8   43.14    2.57
  -3   9  -8   47.76    2.85
  -3   9  -9   31.36    2.36
  -3   9  -9   28.02    2.44
  -3   9  -9   31.90    2.34
  -3   9  -9   75.16    3.82
  -3   9  -9   31.65    2.09
  -3   9  -9   28.11    2.69
  -3   9  -9   28.58    2.70
  -3   9  -9   30.94    2.29
  -3   9  -9   31.02    2.10
  -3   9  -9   30.03    2.32
  -3   9  -9   68.77    2.03
  -3   9 -10   17.92    2.74
  -3   9 -10   16.01    2.27
  -3   9 -10   15.96    2.31
  -3   9 -10   15.23    2.22
  -3   9 -10   16.48    2.25
  -3   9 -10   17.92    2.03
  -3   9 -10   17.15    2.27
  -3   9 -10   16.62    1.91
  -3   9 -11  154.05    5.10
  -3   9 -11  161.19    4.95
  -3   9 -11  152.47    5.38
  -3   9 -11  158.10    5.03
  -3   9 -11  152.20    4.87
  -3   9 -11  163.08    4.74
  -3   9 -12  716.77   14.46
  -3   9 -12  744.75   13.80
  -3   9 -12  715.52   13.90
  -3   9 -12  721.06   13.95
  -3   9 -12  768.44   14.15
  -3   9 -13  589.37   11.88
  -3   9 -13  592.39   11.96
  -3   9 -13  611.35   12.53
  -3   9 -14   22.31    2.67
  -3   9 -14   24.26    2.63
  -3   9 -14   22.37    3.20
  -3   9 -14   24.31    3.15
  -3   9 -15   89.84    4.30
  -3   9 -15   88.93    3.67
  -3   9 -15   93.16    4.16
  -3   9 -16    1.12    1.66
  -3   9 -16    3.45    2.08
  -3   9 -16    3.12    2.33
  -3   9 -17   55.67    2.63
   3  -8 -12  128.22    2.98
   3  -8 -12  123.07    2.81
   3  -8 -12  123.81    2.68
   3  -8 -11   27.35    1.79
   3  -8 -11   30.48    1.98
   3  -8 -11   26.66    1.86
   3  -8 -10   34.52    2.35
   3  -8 -10   33.57    1.81
  -3   8   9   68.91    3.01
   3  -8  -9   67.63    2.61
   3  -8  -9   64.01    3.41
  -3   8   8   -0.43    2.05
   3  -8  -8   -0.55    1.39
  -3   8   7  163.43    5.14
  -3   8   7  187.96    9.67
   3  -8  -7  176.26    4.40
  -3   8   6  153.21    4.89
   3  -8  -6  137.97    3.82
  -3   8   5  414.24    8.16
  -3   8   5  423.42    9.01
   3  -8  -5  408.36    7.83
  -3   8   5  415.45   13.32
  -3   8   4   50.26    2.44
   3  -8  -4   51.07    2.41
  -3   8   4   49.86    5.17
  -3   8   4   48.72    2.85
  -3   8   3  670.53   12.31
  -3   8   3  677.89   12.81
  -3   8   3  807.08   15.15
   3  -8  -3  727.31   14.84
  -3   8   3  746.50   16.81
  -3   8   3  641.82   16.26
   3  -8  -3  691.43   11.94
  -3   8   2  682.33   12.20
   3  -8  -2  723.24   14.60
  -3   8   2  773.72   16.41
   3  -8  -2  630.52   11.11
  -3   8   2  616.96   15.03
  -3   8   1   31.45    4.56
   3  -8  -1   40.55    3.35
   3  -8   0    1.11    2.27
  -3   8   0    3.54    3.78
  -3   8   0    4.37    3.32
  -3   8   0    5.82    2.65
  -3   8  -1    4.10    2.15
  -3   8  -1    2.91    3.13
  -3   8  -2  728.65   14.91
  -3   8  -2  619.17   14.58
   3  -8   3   18.42    3.04
  -3   8  -3   34.87    4.09
  -3   8  -4 2293.41   37.53
  -3   8  -4 2377.15   41.84
   3  -8   5 2926.27   44.05
  -3   8  -5 2819.83   42.59
  -3   8  -6  124.88    4.39
   3  -8   6  158.33    5.74
  -3   8  -7  121.21    3.52
  -3   8  -7  131.31    3.80
  -3   8  -8   53.70    2.55
  -3   8  -8   58.27    2.55
  -3   8  -8   57.30    2.68
  -3   8  -8   53.98    2.91
  -3   8  -8   46.17    3.11
   3  -8   8   43.39    3.39
  -3   8  -8   52.18    2.95
  -3   8  -8   52.17    2.56
  -3   8  -8   56.05    2.94
  -3   8  -8   57.90    2.32
  -3   8  -8   52.48    2.46
  -3   8  -8   53.77    2.29
  -3   8  -8   45.39    1.83
  -3   8  -9  160.88    4.65
  -3   8  -9  163.21    4.67
  -3   8  -9  158.52    4.55
  -3   8  -9  161.78    4.30
  -3   8  -9  159.57    4.65
  -3   8  -9  164.13    4.58
  -3   8  -9  152.92    4.19
  -3   8  -9  160.99    5.05
  -3   8  -9  161.02    5.13
  -3   8 -10  115.42    4.62
  -3   8 -10  117.41    4.16
  -3   8 -10  119.51    4.26
  -3   8 -10  119.74    4.19
  -3   8 -10  125.77    3.90
  -3   8 -10  116.90    3.60
  -3   8 -10  124.75    4.17
  -3   8 -11  351.74    8.12
  -3   8 -11  349.59    8.32
  -3   8 -11  351.56    8.19
  -3   8 -11  360.66    7.87
  -3   8 -11  368.89    8.20
  -3   8 -11  356.59    7.66
  -3   8 -11  348.67    8.67
  -3   8 -11  354.06    7.44
  -3   8 -12  957.83   18.42
  -3   8 -12 1031.64   18.48
  -3   8 -12  989.69   17.86
  -3   8 -12 1020.55   17.99
  -3   8 -12  971.30   17.31
  -3   8 -12  970.12   17.95
  -3   8 -13  471.49   10.79
  -3   8 -13  429.92    9.23
  -3   8 -13  446.51    9.81
  -3   8 -13  473.42   10.41
  -3   8 -13  453.36    9.83
  -3   8 -14   26.52    3.38
  -3   8 -14   27.49    2.24
  -3   8 -14   27.43    3.25
  -3   8 -15  107.72    4.73
  -3   8 -15  114.87    4.49
  -3   8 -16    4.55    2.37
  -3   8 -17  113.72    3.36
   3  -7 -13   88.42    2.31
   3  -7 -13   90.78    2.42
   3  -7 -12   65.63    2.59
   3  -7 -12   63.14    2.26
   3  -7 -12   65.50    2.67
   3  -7 -11    2.01    1.22
   3  -7 -11    0.75    1.75
   3  -7 -10  108.89    4.03
  -3   7  10  111.00    3.64
   3  -7 -10  112.88    3.39
   3  -7  -9  107.82    3.44
  -3   7   9  121.19    4.10
  -3   7   8    5.58    2.03
   3  -7  -8    6.00    1.57
  -3   7   8    6.21    4.66
   3  -7  -7  300.12    6.38
  -3   7   7  307.67    7.19
   3  -7  -6  266.02    5.71
  -3   7   6  284.50    6.69
  -3   7   6  269.14   10.83
  -3   7   5   74.13    2.71
   3  -7  -5   66.92    2.77
  -3   7   5   72.45    3.18
   3  -7  -4  592.32   12.46
  -3   7   4  588.84   10.58
  -3   7   4  573.59   11.07
   3  -7  -4  608.11   10.47
   3  -7  -3 1269.41   23.77
  -3   7   3 1424.18   25.81
  -3   7   3 1329.26   20.92
  -3   7   3 1457.14   24.19
   3  -7  -3 1314.05   21.16
   3  -7  -2  324.18    8.36
   3  -7  -2  325.09    5.96
  -3   7   2  307.66    9.04
  -3   7   1  332.87    9.49
  -3   7   1  315.37    8.42
  -3   7   0    7.71    3.40
  -3   7   0    4.39    2.35
  -3   7  -1   84.69    3.52
  -3   7  -1  101.63    5.09
  -3   7  -2   23.86    3.72
  -3   7  -2    9.97    3.34
  -3   7  -3   80.53    4.76
  -3   7  -3   74.71    4.32
  -3   7  -4  926.02   17.82
  -3   7  -4 1013.71   15.91
  -3   7  -5 2138.93   32.71
  -3   7  -5 2070.04   34.24
  -3   7  -6  535.28    9.53
  -3   7  -6  530.55   10.14
   3  -7   6  545.67   11.94
  -3   7  -7    3.53    1.00
   3  -7   7    3.24    2.02
  -3   7  -7    4.31    1.82
  -3   7  -7    4.00    1.85
  -3   7  -8    7.07    1.72
  -3   7  -8    6.90    2.00
  -3   7  -8    6.73    1.64
  -3   7  -8    7.67    1.51
  -3   7  -8    6.52    1.86
   3  -7   8   11.94    2.13
  -3   7  -8   13.55    1.90
  -3   7  -8    8.15    2.30
  -3   7  -8    9.45    1.93
  -3   7  -8    7.40    1.28
  -3   7  -9  325.94    7.33
  -3   7  -9  339.94    6.78
  -3   7  -9  332.57    7.81
  -3   7  -9  330.17    6.56
  -3   7  -9  327.63    7.41
  -3   7  -9  347.57    7.05
  -3   7  -9  349.31    7.22
  -3   7  -9  346.18    7.38
  -3   7  -9  339.68    7.07
  -3   7  -9  336.27    7.46
  -3   7 -10  270.88    6.78
  -3   7 -10  275.36    6.80
  -3   7 -10  286.96    5.85
  -3   7 -10  285.15    6.60
  -3   7 -10  280.22    6.45
  -3   7 -10  282.74    6.06
  -3   7 -10  275.24    6.81
  -3   7 -10  291.15    6.81
  -3   7 -10  271.61    7.19
  -3   7 -11  139.96    3.78
  -3   7 -11  141.70    4.85
  -3   7 -11  143.43    5.44
  -3   7 -11  148.28    4.65
  -3   7 -11  139.77    4.89
  -3   7 -11  141.70    4.08
  -3   7 -11  153.30    4.91
  -3   7 -11  144.18    4.04
  -3   7 -11  154.01    5.14
  -3   7 -12  640.94   12.51
  -3   7 -12  650.66   11.85
  -3   7 -12  646.28   12.77
  -3   7 -12  677.51   13.31
  -3   7 -12  668.31   12.90
  -3   7 -12  623.09   11.32
  -3   7 -12  630.85   11.68
  -3   7 -12  661.62   13.43
  -3   7 -13  211.84    5.18
  -3   7 -13  228.05    6.75
  -3   7 -13  211.52    5.86
  -3   7 -13  218.09    6.20
  -3   7 -13  220.95    6.97
  -3   7 -14    7.53    3.09
  -3   7 -14    8.53    2.85
  -3   7 -14   10.21    2.12
  -3   7 -15  307.20    7.65
  -3   7 -15  314.99    7.61
  -3   7 -15  299.23    7.05
  -3   7 -15  289.71    6.61
  -3   7 -16    4.85    1.78
  -3   7 -16    5.30    2.13
  -3   7 -17  109.48    3.13
   3  -6 -14   32.98    1.31
   3  -6 -14   33.01    1.35
   3  -6 -13    2.91    1.42
   3  -6 -13    1.95    1.42
   3  -6 -12   -0.20    1.78
   3  -6 -12    1.72    1.21
   3  -6 -12    1.54    1.40
   3  -6 -11   96.14    3.19
   3  -6 -10  305.09    6.69
  -3   6  10  321.16    7.11
   3  -6  -9  335.22    7.12
  -3   6   9  333.01   13.29
   3  -6  -8    3.10    1.56
  -3   6   8    3.27    1.98
   3  -6  -7   27.98    1.86
  -3   6   7   22.53    2.31
  -3   6   6  120.74    3.41
   3  -6  -6  113.69    3.20
   3  -6  -6  118.61    4.63
   3  -6  -5   42.59    3.01
   3  -6  -5   47.66    2.27
  -3   6   5   39.73    2.40
   3  -6  -4 1077.45   17.03
  -3   6   4 1055.04   19.06
   3  -6  -3 1803.21   26.85
  -3   6   3 1792.74   30.88
  -3   6   3 1813.37   29.47
   3  -6  -3 1644.40   29.03
  -3   6   3 1670.51   26.60
  -3   6   2 1153.15   21.67
  -3   6   1   11.50    3.76
  -3   6   0  114.40    4.16
  -3   6   0  131.42    5.56
  -3   6  -1  155.42    5.66
  -3   6  -1  168.05    4.15
  -3   6  -2  280.73    7.24
  -3   6  -2  312.78    7.93
  -3   6  -3  350.73    7.98
  -3   6  -3  332.70    8.97
  -3   6  -4 2296.50   38.07
  -3   6  -4 2297.39   35.78
  -3   6  -5  928.08   17.51
  -3   6  -5  898.86   15.58
  -3   6  -5  921.38   14.95
  -3   6  -6    3.95    1.00
  -3   6  -6    2.01    1.74
  -3   6  -6   21.81    1.93
  -3   6  -6   16.54    3.32
   3  -6   7  394.63    8.51
  -3   6  -7  395.32    8.22
  -3   6  -7  233.19    6.51
  -3   6  -7  360.93    5.86
  -3   6  -7  269.67    9.07
  -3   6  -8   21.51    2.21
  -3   6  -8   18.73    2.12
  -3   6  -8   17.44    2.06
  -3   6  -8   20.35    1.96
  -3   6  -8   18.37    1.74
  -3   6  -8   11.00    1.64
  -3   6  -8   16.20    2.44
  -3   6  -8   16.46    1.38
  -3   6  -8   20.28    2.19
  -3   6  -9  142.80    4.39
  -3   6  -9  139.20    3.92
  -3   6  -9  143.60    4.45
  -3   6  -9  151.01    4.37
  -3   6  -9  149.52    3.73
  -3   6  -9  152.87    4.38
  -3   6  -9  146.47    4.06
  -3   6  -9  144.73    4.77
  -3   6  -9  137.23    3.72
  -3   6  -9  141.04    4.40
  -3   6 -10   29.56    2.76
  -3   6 -10   27.48    2.26
  -3   6 -10   24.71    2.44
  -3   6 -10   29.57    2.15
  -3   6 -10   29.33    3.10
  -3   6 -10   26.81    1.82
  -3   6 -10   30.91    2.69
  -3   6 -10   33.47    2.56
  -3   6 -10   27.74    1.86
  -3   6 -11   68.87    3.73
  -3   6 -11   71.12    3.10
  -3   6 -11   64.11    3.55
  -3   6 -11   67.34    3.47
  -3   6 -11   68.46    2.64
  -3   6 -11   70.06    4.15
  -3   6 -11   72.72    3.62
  -3   6 -11   66.54    2.64
  -3   6 -12  250.63    7.26
  -3   6 -12  222.86    6.42
  -3   6 -12  223.70    6.30
  -3   6 -12  228.87    6.44
  -3   6 -12  227.86    6.41
  -3   6 -12  245.09    6.91
  -3   6 -12  234.36    5.83
  -3   6 -12  223.07    5.25
  -3   6 -12  215.38    5.14
  -3   6 -13   21.74    3.18
  -3   6 -13   17.07    1.50
  -3   6 -13   22.06    2.88
  -3   6 -13   22.10    2.11
  -3   6 -13   18.66    2.64
  -3   6 -14  427.78    9.71
  -3   6 -14  421.84    9.80
  -3   6 -14  405.87    9.08
  -3   6 -14  413.47    8.95
  -3   6 -14  409.26    8.25
  -3   6 -15  584.23   11.85
  -3   6 -15  576.51   11.01
  -3   6 -15  600.64   11.23
  -3   6 -16    7.78    1.47
  -3   6 -16   13.21    2.08
   3  -5 -14    3.46    1.37
   3  -5 -13   13.41    1.98
   3  -5 -13   13.62    1.44
   3  -5 -13   15.09    1.46
   3  -5 -12   66.57    2.63
   3  -5 -12   69.05    2.75
  -3   5  11  292.74    6.57
   3  -5 -11  290.71    6.41
   3  -5 -11  275.76    6.40
   3  -5 -10  786.76   13.79
  -3   5  10  811.49   14.25
  -3   5   9  445.97    9.07
   3  -5  -9  431.49    8.51
  -3   5   8    6.36    1.93
   3  -5  -8    4.93    1.53
   3  -5  -7    4.56    1.27
   3  -5  -7    6.10    2.32
  -3   5   7    4.68    1.77
   3  -5  -6    2.02    2.01
   3  -5  -6    1.42    1.12
  -3   5   6    1.59    1.59
   3  -5  -5 1082.66   18.63
   3  -5  -5 1052.37   17.29
   3  -5  -4 1373.72   20.95
  -3   5   4 1221.69   22.63
  -3   5   3  873.69   16.04
  -3   5   3  870.89   17.10
  -3   5   2 1133.88   19.65
  -3   5   2  986.54   18.23
  -3   5   1  774.10   13.46
  -3   5   1  642.05   13.75
  -3   5   0  826.02   14.97
  -3   5  -1    3.72    1.86
  -3   5  -1   11.43    2.78
  -3   5  -2  362.92    7.75
  -3   5  -2  332.00    7.27
  -3   5  -3  611.70   11.61
  -3   5  -3  594.26   11.72
  -3   5  -3  602.04   11.15
  -3   5  -4 1447.61   22.20
  -3   5  -4 1557.25   24.59
  -3   5  -5   97.14    2.76
  -3   5  -5   93.44    4.45
  -3   5  -6   23.57    3.47
  -3   5  -6   22.16    2.05
  -3   5  -6   27.93    2.27
  -3   5  -7 1493.19   26.31
  -3   5  -7 1664.43   25.68
  -3   5  -8  261.68    5.95
  -3   5  -8  254.97    6.02
  -3   5  -8  266.33    5.92
  -3   5  -8  266.28    6.32
  -3   5  -9   63.75    2.78
  -3   5  -9   60.48    3.09
  -3   5  -9   57.52    3.06
  -3   5  -9   59.50    3.35
  -3   5  -9   67.72    3.13
  -3   5  -9   66.33    3.01
  -3   5  -9   65.93    2.39
  -3   5  -9   65.54    2.51
  -3   5 -10    8.43    2.12
  -3   5 -10    6.25    2.13
  -3   5 -10    7.32    1.47
  -3   5 -10    9.23    2.25
  -3   5 -10    7.87    1.81
  -3   5 -10    8.16    2.31
  -3   5 -10    7.96    2.28
  -3   5 -10    7.65    1.37
  -3   5 -11   88.99    4.16
  -3   5 -11   87.47    3.11
  -3   5 -11   85.61    3.97
  -3   5 -11   88.12    3.93
  -3   5 -11   84.27    3.58
  -3   5 -11   90.64    3.94
  -3   5 -11   84.18    2.89
  -3   5 -11   83.47    4.38
  -3   5 -12   10.64    2.07
  -3   5 -12    9.15    1.64
  -3   5 -12    9.09    2.76
  -3   5 -12   11.85    2.65
  -3   5 -12   12.60    2.61
  -3   5 -12    9.06    1.40
  -3   5 -13    2.50    2.83
  -3   5 -13    3.07    2.34
  -3   5 -13    4.85    2.98
  -3   5 -13    2.64    1.31
  -3   5 -13    2.73    2.40
  -3   5 -13    2.15    1.90
  -3   5 -14  969.17   16.85
  -3   5 -14  962.98   17.39
  -3   5 -14  981.90   17.33
  -3   5 -14  989.76   18.13
  -3   5 -15  497.51   10.73
  -3   5 -15  493.37    9.73
  -3   5 -15  500.45   10.42
  -3   5 -15  507.96    9.71
  -3   5 -16   22.05    1.97
  -3   5 -16   21.25    1.66
   3  -4 -15   27.28    1.55
   3  -4 -14    1.30    1.17
   3  -4 -14    2.14    1.65
   3  -4 -13   26.24    1.89
   3  -4 -13   25.64    2.06
   3  -4 -13   28.74    2.62
   3  -4 -13   27.82    2.00
   3  -4 -12  271.81    6.37
   3  -4 -12  270.85    6.16
  -3   4  11  398.11    8.15
   3  -4 -11  395.10    8.00
   3  -4 -10  602.61   11.14
  -3   4  10  612.19   11.48
   3  -4  -9    5.66    4.36
  -3   4   9    0.38    1.77
   3  -4  -9    2.44    2.39
   3  -4  -9    0.85    1.43
   3  -4  -8   37.01    2.93
   3  -4  -8   35.19    1.97
  -3   4   8   40.08    2.44
   3  -4  -7    4.68    1.24
   3  -4  -7    4.90    2.03
  -3   4   7    8.50    1.65
   3  -4  -6    4.94    1.10
   3  -4  -5   17.60    1.18
  -3   4   4 1428.93   25.72
  -3   4   4 1420.98   25.36
  -3   4   3  354.15    7.50
  -3   4   3  348.93    7.79
  -3   4   2  221.80    5.49
  -3   4   2  225.00    6.42
  -3   4   2  239.35    5.94
  -3   4   1  746.38   13.40
  -3   4   0  416.24    8.80
  -3   4   0  470.15    8.04
  -3   4  -1  352.03    6.93
  -3   4  -1  309.26    6.71
  -3   4  -2  573.03   10.06
  -3   4  -2  507.04    9.98
  -3   4  -3    9.66    1.68
  -3   4  -3   12.89    1.87
  -3   4  -3    9.13    2.25
  -3   4  -4  477.30    9.66
  -3   4  -4  467.11    9.68
  -3   4  -5  194.70    5.08
  -3   4  -5  193.86    5.01
  -3   4  -7 1246.97   19.56
  -3   4  -8  407.54    8.55
  -3   4  -8  417.35    8.43
  -3   4  -8  411.63    7.51
  -3   4  -8  430.58    8.35
  -3   4  -8  412.71   11.64
  -3   4  -8  420.96    7.80
  -3   4  -9   67.13    5.41
  -3   4  -9   60.36    3.24
  -3   4  -9   68.69    2.35
  -3   4  -9   63.08    3.14
  -3   4  -9   61.69    2.54
  -3   4  -9   59.53    3.03
  -3   4  -9   57.11    2.86
  -3   4  -9   58.02    2.94
  -3   4  -9   60.55    2.29
  -3   4 -10   18.41    2.39
  -3   4 -10   17.67    2.19
  -3   4 -10   21.10    2.48
  -3   4 -10   20.54    2.65
  -3   4 -10   19.47    1.86
  -3   4 -10   20.48    2.52
  -3   4 -10   18.90    1.69
  -3   4 -10   19.14    1.60
  -3   4 -10   20.90    2.82
  -3   4 -11    3.63    2.69
  -3   4 -11    1.55    2.60
  -3   4 -11    0.42    2.42
  -3   4 -11    0.90    2.29
  -3   4 -11    1.97    2.00
  -3   4 -11    2.00    1.57
  -3   4 -11   -0.10    2.32
  -3   4 -11    0.62    1.23
  -3   4 -12  127.17    4.88
  -3   4 -12  128.41    3.91
  -3   4 -12  122.28    5.30
  -3   4 -12  121.55    4.48
  -3   4 -12  120.67    5.21
  -3   4 -12  119.24    4.55
  -3   4 -12  122.13    3.31
  -3   4 -13   89.95    4.17
  -3   4 -13   95.85    3.87
  -3   4 -13   91.53    3.15
  -3   4 -13   91.50    4.02
  -3   4 -13  100.46    5.08
  -3   4 -13  100.57    4.71
  -3   4 -13  105.82    4.90
  -3   4 -14  737.71   14.70
  -3   4 -14  743.90   13.44
  -3   4 -14  730.91   14.30
  -3   4 -14  719.72   13.27
  -3   4 -14  715.86   13.64
  -3   4 -15  177.98    4.82
  -3   4 -15  186.96    5.27
  -3   4 -15  181.63    4.41
  -3   4 -16    6.56    1.25
   3  -3 -16    0.54    0.85
   3  -3 -15   51.77    2.36
   3  -3 -15   45.99    1.96
   3  -3 -14   13.79    1.81
   3  -3 -13   28.60    2.49
   3  -3 -13   29.62    2.06
   3  -3 -13   29.76    2.24
  -3   3  12  117.45    3.79
   3  -3 -12  112.50    3.83
   3  -3 -11  300.15    6.72
  -3   3  11  313.97    6.90
   3  -3 -10  244.21    6.60
  -3   3  10  253.02    6.00
   3  -3 -10  245.23    5.71
  -3   3   9  139.89    6.51
  -3   3   9  156.20    4.31
   3  -3  -9  132.64    7.60
   3  -3  -9  140.77    4.73
   3  -3  -9  134.86    3.85
   3  -3  -8  161.76    3.96
   3  -3  -8  154.46    4.69
   3  -3  -7  217.78    4.55
   3  -3  -6   73.10    1.90
   3  -3  -6   18.26    1.46
  -3   3   5  686.99   11.22
   3  -3  -5  581.95    9.91
  -3   3   4  704.13   12.39
  -3   3   4  704.36   12.97
  -3   3   3   27.05    1.90
  -3   3   3   27.57    2.23
  -3   3   2   72.28    2.79
  -3   3   2   74.57    3.11
  -3   3   1 1739.09   22.62
  -3   3   1 1621.59   22.11
  -3   3   0 1987.59   31.83
  -3   3   0 2015.76   33.20
  -3   3  -1   77.17    3.00
  -3   3  -1   84.09    2.91
  -3   3  -2   11.76    1.85
  -3   3  -2   11.79    1.72
  -3   3  -2    4.55    1.78
  -3   3  -2    5.86    2.01
  -3   3  -3    5.13    1.58
  -3   3  -3    6.16    1.66
  -3   3  -3    6.38    2.13
  -3   3  -4  208.78    4.85
   3  -3   4  133.42    3.41
  -3   3  -4  215.54    4.69
  -3   3  -4  158.25    5.31
  -3   3  -5  321.68    6.15
   3  -3   5  325.49    6.52
  -3   3  -6 1738.02   26.13
  -3   3  -6 1642.02   26.95
   3  -3   6 1683.69   27.88
  -3   3  -7 2579.83   39.82
  -3   3  -7 2779.14   44.53
  -3   3  -8  218.03    5.33
  -3   3  -8  215.24    5.35
  -3   3  -8  204.84    5.28
  -3   3  -8  224.58    5.75
  -3   3  -8  202.21    4.90
  -3   3  -8  209.67    4.49
  -3   3  -8  217.30    5.50
  -3   3  -8  215.68    5.31
  -3   3  -8  220.73    5.63
  -3   3  -8  211.18    7.94
  -3   3  -8  204.73    4.67
  -3   3  -8  195.58    5.49
  -3   3  -9   41.46    2.94
  -3   3  -9   37.13    2.85
  -3   3  -9   39.21    2.81
  -3   3  -9   39.32    2.28
  -3   3  -9   41.15    2.65
  -3   3  -9   38.46    2.62
  -3   3  -9   38.26    1.97
  -3   3  -9   37.81    2.70
  -3   3  -9   39.56    1.91
  -3   3  -9   40.48    2.66
  -3   3  -9   32.35    4.42
  -3   3  -9   39.84    2.07
  -3   3  -9   39.85    2.31
  -3   3 -10   81.34    3.94
  -3   3 -10   79.09    3.63
  -3   3 -10   82.15    3.66
  -3   3 -10   88.36    3.96
  -3   3 -10   84.23    4.07
  -3   3 -10   80.52    3.65
  -3   3 -10   90.12    3.02
  -3   3 -10   97.08    6.43
  -3   3 -10   83.00    2.74
  -3   3 -10   87.38    3.27
  -3   3 -10   81.96    3.24
  -3   3 -11  219.64    5.48
  -3   3 -11  198.12    5.80
  -3   3 -11  201.97    6.44
  -3   3 -11  207.69    5.86
  -3   3 -11  209.97    6.00
  -3   3 -11  220.90    5.18
  -3   3 -11  200.14    4.63
  -3   3 -11  205.25    6.57
  -3   3 -11  200.57    5.29
  -3   3 -12  150.86    4.38
  -3   3 -12  142.36    5.97
  -3   3 -12  149.78    5.59
  -3   3 -12  161.78    5.87
  -3   3 -12  157.63    4.97
  -3   3 -12  154.12    5.07
  -3   3 -12  145.45    4.22
  -3   3 -13  269.37    7.91
  -3   3 -13  269.39    6.03
  -3   3 -13  276.72    6.67
  -3   3 -13  261.38    6.77
  -3   3 -13  265.15    7.46
  -3   3 -14  692.47   13.86
  -3   3 -14  697.68   13.44
  -3   3 -14  694.65   12.56
  -3   3 -14  695.68   12.77
  -3   3 -15  150.35    3.78
   3  -2 -16   56.17    2.03
   3  -2 -16   57.46    2.19
   3  -2 -15   84.19    3.26
   3  -2 -15   81.38    2.95
   3  -2 -14  130.81    4.56
   3  -2 -14  134.74    3.68
   3  -2 -14  135.19    4.35
   3  -2 -13  110.48    3.45
   3  -2 -13  108.31    3.77
   3  -2 -12  101.34    3.60
  -3   2  12  101.52    3.59
   3  -2 -11  104.66    3.65
  -3   2  11  114.28    3.81
   3  -2 -11  102.36    4.18
   3  -2 -10   59.21    2.68
  -3   2  10   62.68    2.87
   3  -2 -10   58.71    3.22
   3  -2 -10   63.67    2.81
   3  -2  -9  600.96   15.83
   3  -2  -9  601.69   10.69
  -3   2   9  621.53   11.09
   3  -2  -9  592.23   11.37
   3  -2  -8  334.90    6.42
   3  -2  -8  333.64   10.68
  -3   2   8  327.65    9.12
   3  -2  -7  316.05    5.90
  -3   2   6  181.73    3.86
   3  -2  -6  192.77    4.03
  -3   2   5  328.24    6.54
  -3   2   4  897.57   15.12
  -3   2   3   34.60    2.28
  -3   2   3   31.79    1.89
  -3   2   2 3683.35   55.73
  -3   2   2 3551.66   55.22
  -3   2   1 4596.98   70.50
  -3   2   1 4643.29   70.66
  -3   2   0  167.93    4.41
  -3   2   0  180.10    4.79
  -3   2  -1  318.13    7.24
  -3   2  -1  320.16    6.46
  -3   2  -2    6.56    1.48
  -3   2  -2    7.25    1.77
  -3   2  -3   84.86    2.77
   3  -2   3   52.69    2.15
   3  -2   4  565.26   10.38
  -3   2  -4  548.26    9.66
  -3   2  -5  473.14    8.56
  -3   2  -5  446.77    8.49
   3  -2   5  456.06    8.41
  -3   2  -6 1755.47   27.47
  -3   2  -6 1931.54   31.54
  -3   2  -6 1765.20   27.40
  -3   2  -6 1781.43   28.46
   3  -2   6 1916.54   30.31
  -3   2  -7 1187.49   19.03
   3  -2   7 1206.65   22.12
  -3   2  -7 1236.21   23.34
  -3   2  -8   15.55    2.08
  -3   2  -8   15.70    1.38
  -3   2  -8   16.36    1.86
  -3   2  -8   19.90    1.52
  -3   2  -8   17.31    1.82
  -3   2  -8   17.74    2.06
  -3   2  -8   15.63    2.13
  -3   2  -8   15.48    2.02
  -3   2  -8   17.55    2.02
  -3   2  -8   14.57    2.18
  -3   2  -8   17.10    1.52
  -3   2  -9   91.71    4.04
  -3   2  -9   91.79    3.84
  -3   2  -9   98.26    3.49
  -3   2  -9   94.74    3.57
  -3   2  -9   94.07    3.89
  -3   2  -9   92.83    3.69
  -3   2  -9   98.29    3.66
  -3   2  -9  105.47    3.16
  -3   2  -9   94.52    2.88
  -3   2  -9   98.49    6.13
  -3   2  -9   94.45    3.11
  -3   2 -10  104.50    3.97
  -3   2 -10   99.62    4.17
  -3   2 -10   99.32    3.88
  -3   2 -10  103.95    4.56
  -3   2 -10  107.25    3.74
  -3   2 -10  109.27    3.43
  -3   2 -10   98.04    4.48
  -3   2 -10  104.21    4.87
  -3   2 -10  101.35    3.00
  -3   2 -10   91.27    6.17
  -3   2 -10  101.37    3.38
  -3   2 -10   97.17    3.79
  -3   2 -11  469.85   10.92
  -3   2 -11  464.35   11.28
  -3   2 -11  510.39    9.93
  -3   2 -11  488.95   10.09
  -3   2 -11  505.78    9.50
  -3   2 -11  475.32   10.51
  -3   2 -11  488.54    9.99
  -3   2 -12   10.31    2.90
  -3   2 -12    8.60    2.19
  -3   2 -12   11.23    2.46
  -3   2 -12   11.59    1.88
  -3   2 -12    8.24    3.23
  -3   2 -12   10.05    1.89
  -3   2 -12   10.08    1.73
  -3   2 -13   98.00    4.14
  -3   2 -13   96.68    3.60
  -3   2 -13   86.62    4.26
  -3   2 -13   89.10    3.17
  -3   2 -13   98.49    3.94
  -3   2 -13   97.19    4.83
  -3   2 -14  354.43    7.63
  -3   2 -14  356.85    7.53
  -3   2 -14  350.96    7.85
  -3   2 -15   35.13    1.81
  -3   2 -15   36.69    1.97
   3  -1 -17    0.26    0.88
   3  -1 -16  245.65    5.32
   3  -1 -16  242.05    5.41
   3  -1 -16  236.80    5.25
   3  -1 -15  244.29    5.96
   3  -1 -15  245.35    6.11
   3  -1 -14  103.00    3.46
   3  -1 -14   99.06    3.32
   3  -1 -13  113.87    3.48
   3  -1 -13  122.58    4.04
  -3   1  13  113.96    3.74
   3  -1 -13  110.59    3.85
   3  -1 -12    5.37    3.96
   3  -1 -12    5.87    1.96
  -3   1  12    8.68    1.92
   3  -1 -12    9.39    2.20
   3  -1 -11   11.58    1.93
   3  -1 -11    8.56    4.14
   3  -1 -11   14.34    2.18
   3  -1 -11   12.32    2.21
  -3   1  11   14.85    1.97
   3  -1 -10  342.07    7.52
   3  -1 -10  353.30    7.05
   3  -1 -10  344.57    7.25
  -3   1   9 1228.55   22.49
   3  -1  -9 1260.00   25.19
   3  -1  -9 1191.49   19.56
  -3   1   8 2575.74   39.61
   3  -1  -8 2504.70   41.88
   3  -1  -7  645.30   10.74
   3  -1  -7  641.58   10.97
   3  -1  -6  173.01    4.30
  -3   1   6  173.49    4.14
  -3   1   5  628.76   11.88
  -3   1   5  602.14   10.63
   3  -1  -5  598.02   10.78
  -3   1   4   84.20    3.76
  -3   1   4   69.74    2.53
  -3   1   3  683.06   12.23
  -3   1   3  760.12   12.89
  -3   1   2 2717.04   42.09
  -3   1   1 8878.07  133.07
  -3   1   0 2982.93   46.20
  -3   1  -1   90.95    2.96
  -3   1  -2   50.45    2.22
   3  -1   2   50.65    2.24
  -3   1  -3  270.09    5.61
   3  -1   3  273.36    5.96
   3  -1   4    6.38    1.15
  -3   1  -4    4.62    1.63
   3  -1   4    6.21    2.24
  -3   1  -4    6.35    1.25
  -3   1  -5    9.63    1.09
  -3   1  -5   16.49    1.12
  -3   1  -5   13.43    2.05
   3  -1   5   14.32    2.66
  -3   1  -5   15.05    3.03
  -3   1  -6  767.72   12.24
  -3   1  -6  728.94   12.18
  -3   1  -6  731.56   15.66
   3  -1   6  739.19   15.22
   3  -1   7  437.02   11.60
  -3   1  -7  511.10    9.91
  -3   1  -7  524.01    9.45
  -3   1  -7  538.01   10.04
  -3   1  -7  496.54    8.75
  -3   1  -7  457.69    8.66
  -3   1  -7  434.60   11.91
  -3   1  -7  514.50    8.97
  -3   1  -8  273.09    6.24
  -3   1  -8  264.72    6.68
  -3   1  -8  275.77    6.80
  -3   1  -8  259.04    6.39
  -3   1  -8  265.03    6.18
  -3   1  -8  269.31    6.21
  -3   1  -8  280.69    6.83
  -3   1  -8  271.03    5.62
   3  -1   8  238.71    8.50
  -3   1  -8  268.58    5.48
  -3   1  -8  252.87    8.90
  -3   1  -8  279.23    6.45
  -3   1  -8  272.09    5.76
  -3   1  -9  347.82    8.32
  -3   1  -9  374.23    8.98
  -3   1  -9  375.04    8.67
  -3   1  -9  363.90    7.82
  -3   1  -9  353.90    8.09
  -3   1  -9  363.41    7.83
  -3   1  -9  367.14    7.86
  -3   1  -9  366.15    7.28
  -3   1  -9  353.12    6.96
  -3   1  -9  361.61    7.32
  -3   1  -9  372.40    8.69
  -3   1 -10   16.68    1.90
  -3   1 -10   18.15    2.36
  -3   1 -10   16.81    2.91
  -3   1 -10   13.90    2.24
  -3   1 -10   15.50    2.21
  -3   1 -10   14.88    2.68
  -3   1 -10   14.97    1.43
  -3   1 -10   16.05    3.26
  -3   1 -10   10.33    3.83
  -3   1 -10   17.66    1.82
  -3   1 -10   18.47    2.35
  -3   1 -11   89.43    4.87
  -3   1 -11   95.51    4.53
  -3   1 -11   91.93    3.64
  -3   1 -11   91.08    3.68
  -3   1 -11   91.67    3.31
  -3   1 -11   90.46    4.17
  -3   1 -11   87.69    4.27
  -3   1 -11   88.83    3.77
  -3   1 -12   12.68    3.31
  -3   1 -12   13.85    2.80
  -3   1 -12   14.37    2.70
  -3   1 -12   15.69    2.09
  -3   1 -12   14.75    1.78
  -3   1 -12   13.71    2.48
  -3   1 -12   13.63    2.06
  -3   1 -12   15.34    2.07
  -3   1 -13    6.26    2.19
  -3   1 -13    6.24    2.08
  -3   1 -13    4.12    2.22
  -3   1 -13    4.26    1.50
  -3   1 -14   41.99    2.34
  -3   1 -14   39.14    2.32
  -3   1 -15   10.47    1.20
  -3   1 -15   10.50    1.10
   3   0 -17   45.13    2.09
   3   0 -17   48.15    1.90
   3   0 -16  313.62    6.83
   3   0 -16  324.12    6.97
   3   0 -15  631.85   11.45
   3   0 -15  650.58   11.57
   3   0 -15  646.58   12.31
   3   0 -14   64.70    3.19
   3   0 -14   69.73    3.08
   3   0 -13    2.11    2.24
   3   0 -13    1.83    1.97
   3   0 -13   -1.31    3.98
  -3   0  13    2.01    1.73
   3   0 -12   52.06    2.79
  -3   0  12   55.45    2.79
   3   0 -12   55.07    3.13
   3   0 -11   14.63    4.34
  -3   0  11   11.83    1.46
   3   0 -11   13.48    1.90
   3   0 -11   17.44    2.00
   3   0 -11   12.48    2.20
   3   0 -10  781.16   13.47
   3   0 -10  774.30   13.79
   3   0  -9 1688.99   31.34
   3   0  -9 1655.22   26.10
  -3   0   9 1640.06   28.62
  -3   0   8  584.21   12.13
   3   0  -8  566.24    9.78
   3   0  -8  604.39   13.89
   3   0  -7   51.86    2.08
  -3   0   7   52.08    1.93
  -3   0   7   53.48    3.80
   3   0  -6  200.77    6.83
   3   0  -6  241.47    5.18
  -3   0   6  227.77    4.91
  -3   0   6  214.46    6.13
   3   0  -5  134.38    4.98
  -3   0   5  138.77    4.69
  -3   0   4   53.83    3.30
   3   0  -4   62.83    2.50
   3   0  -3  772.15   11.85
  -3   0   3  560.24   11.65
   3   0  -2 7455.19  111.50
  -3   0   2 7349.85  111.87
  -3   0   2 7490.30  111.47
   3   0  -1  878.53   13.45
  -3   0   1  889.47   14.01
   3   0   0   10.09    0.88
   3   0   0   25.90    1.80
   3   0   1  640.28   11.22
   3   0   2 1168.97   20.51
   3   0   2 1291.91   20.18
   3   0   3   20.17    1.54
  -3   0  -3   20.67    1.62
   3   0   4   40.68    1.76
  -3   0  -4   44.27    1.85
   3   0   4   39.92    3.35
  -3   0  -5  210.88    4.23
   3   0   5  210.94    6.73
  -3   0  -6  699.74   11.61
  -3   0  -6  674.08   11.55
   3   0   6  710.14   15.30
  -3   0  -6  705.87   15.12
  -3   0  -7   84.25    3.21
  -3   0  -7   81.69    3.85
  -3   0  -7   88.60    3.12
  -3   0  -7   89.97    3.66
  -3   0  -7   95.89    3.37
  -3   0  -7   88.50    3.15
  -3   0  -7   96.62    2.80
  -3   0  -7   94.58    3.65
  -3   0  -7   92.86    3.49
  -3   0  -7   90.51    3.63
  -3   0  -7   88.98    3.47
  -3   0  -7   94.09    2.90
   3   0   7   86.64    5.29
  -3   0  -7   88.71    5.23
  -3   0  -7   90.19    2.87
  -3   0  -8  878.88   15.88
  -3   0  -8  874.88   14.86
  -3   0  -8  863.32   16.48
  -3   0  -8  880.41   15.17
  -3   0  -8  894.27   15.61
  -3   0  -8  878.15   14.79
  -3   0  -8  847.81   15.88
  -3   0  -8  913.78   15.51
  -3   0  -8  894.89   16.21
   3   0   8  762.90   18.77
  -3   0  -8  896.29   15.94
  -3   0  -8  867.12   14.50
  -3   0  -8  719.33   18.17
  -3   0  -8  859.63   15.20
  -3   0  -9 1332.34   21.87
  -3   0  -9 1288.00   22.88
  -3   0  -9 1316.64   21.53
  -3   0  -9 1329.54   23.15
  -3   0  -9 1326.85   22.29
  -3   0  -9 1308.35   21.93
  -3   0  -9 1336.37   22.67
  -3   0  -9 1312.05   23.48
  -3   0  -9 1303.86   21.00
  -3   0  -9 1321.90   21.53
  -3   0 -10  154.70    5.35
  -3   0 -10  162.87    6.08
  -3   0 -10  158.25    4.36
  -3   0 -10  157.44    4.62
  -3   0 -10  156.68    5.54
  -3   0 -10  151.91    4.80
  -3   0 -10  151.01    4.21
  -3   0 -10  152.81    5.12
  -3   0 -11   59.65    2.75
  -3   0 -11   61.47    3.26
  -3   0 -11   55.80    3.66
  -3   0 -11   60.13    3.07
  -3   0 -11   58.43    2.86
  -3   0 -11   62.32    3.65
  -3   0 -12    2.36    2.22
  -3   0 -12    2.01    1.42
  -3   0 -12    2.53    1.64
  -3   0 -12    1.84    1.72
  -3   0 -13   19.50    2.14
  -3   0 -13   19.24    1.68
  -3   0 -14    1.68    1.28
  -3   0 -14    1.74    1.28
   3   1 -18    3.57    1.00
   3   1 -17  299.87    6.39
   3   1 -17  305.05    5.67
   3   1 -16  353.55    7.06
   3   1 -16  331.62    7.31
   3   1 -16  355.09    7.77
   3   1 -15  321.19    7.16
   3   1 -15  310.88    7.38
   3   1 -15  319.03    6.86
   3   1 -14    1.53    2.20
   3   1 -14    0.36    1.90
   3   1 -14   -0.19    2.29
   3   1 -13   22.01    2.57
   3   1 -13   23.09    2.80
   3   1 -13   18.59    2.27
   3   1 -12   42.45    3.02
   3   1 -12   40.62    2.50
   3   1 -12   45.88    2.85
   3   1 -11   16.98    4.16
   3   1 -11   14.68    2.24
   3   1 -11   16.17    1.90
   3   1 -10  651.69   16.51
   3   1 -10  683.96   12.07
   3   1  -9  805.78   17.36
   3   1  -9  762.80   12.86
  -3  -1   8   91.82    4.30
   3   1  -8  130.29    2.99
  -3  -1   7   48.35    3.64
   3   1  -7   51.16    1.72
   3   1  -6  614.35   13.01
  -3  -1   6  624.74   12.23
   3   1  -5  716.93   13.54
  -3  -1   5  694.37   13.05
   3   1  -5  732.46   12.66
   3   1  -4  139.81    4.40
   3   1  -4  156.24    4.05
   3   1  -3   12.18    1.95
   3   1  -2  850.32   13.54
  -3  -1   2  860.62   13.31
   3   1  -1    6.03    1.27
   3   1  -1    4.28    1.51
   3   1   0  137.85    3.74
   3   1   1  387.09    8.13
   3   1   1  515.24    9.20
   3   1   2 1681.35   26.90
   3   1   2 1691.29   28.09
   3   1   3   17.04    1.49
   3   1   3    4.62    2.73
  -3  -1  -4  565.99    7.38
   3   1   4  511.56   10.76
  -3  -1  -5    2.91    1.18
   3   1   5    3.58    3.02
  -3  -1  -6   15.75    1.97
  -3  -1  -6   16.73    2.12
  -3  -1  -6   17.42    2.00
  -3  -1  -6   10.94    1.46
  -3  -1  -6   14.77    2.03
  -3  -1  -6   13.08    1.42
   3   1   6    9.54    3.17
  -3  -1  -6    8.70    2.88
  -3  -1  -6   16.95    2.35
  -3  -1  -7   12.07    2.14
  -3  -1  -7   12.62    2.33
  -3  -1  -7   13.26    1.76
  -3  -1  -7   13.14    1.76
  -3  -1  -7   12.75    2.15
  -3  -1  -7   15.96    1.79
  -3  -1  -7   15.67    1.66
  -3  -1  -7   14.58    2.57
   3   1   7   15.75    3.82
  -3  -1  -7   14.46    1.39
  -3  -1  -7   16.00    2.17
  -3  -1  -7   16.74    3.52
  -3  -1  -8  740.15   14.01
  -3  -1  -8  751.97   14.10
  -3  -1  -8  731.43   12.90
  -3  -1  -8  743.91   14.05
  -3  -1  -8  785.40   14.43
  -3  -1  -8  672.15   12.86
  -3  -1  -8  726.90   12.46
  -3  -1  -8  741.39   13.13
  -3  -1  -8  762.61   13.07
  -3  -1  -8  763.74   14.83
   3   1   8  646.33   17.38
  -3  -1  -8  603.14   16.05
  -3  -1  -8  751.54   12.89
  -3  -1  -9 1655.11   27.59
  -3  -1  -9 1620.58   27.92
  -3  -1  -9 1601.54   26.45
  -3  -1  -9 1649.39   27.63
  -3  -1  -9 1613.18   28.44
  -3  -1  -9 1644.61   27.68
  -3  -1  -9 1617.19   26.35
  -3  -1  -9 1617.90   26.30
  -3  -1  -9 1649.18   27.22
  -3  -1 -10  216.62    6.14
  -3  -1 -10  203.23    5.19
  -3  -1 -10  206.72    5.25
  -3  -1 -10  215.93    6.41
  -3  -1 -10  213.75    6.28
  -3  -1 -10  210.20    6.08
  -3  -1 -10  209.36    5.78
  -3  -1 -10  207.49    5.02
  -3  -1 -11    9.11    2.29
  -3  -1 -11   10.23    2.08
  -3  -1 -11   10.91    2.16
  -3  -1 -11    8.22    2.51
  -3  -1 -11   11.06    1.72
  -3  -1 -12    4.80    1.61
  -3  -1 -12    5.46    2.08
  -3  -1 -12    3.88    1.39
  -3  -1 -12    4.54    1.93
  -3  -1 -12    4.28    1.68
  -3  -1 -13   17.26    1.79
  -3  -1 -13   18.82    1.50
  -3  -1 -14    6.69    0.98
   3   2 -18   75.76    2.49
   3   2 -17  324.75    7.07
   3   2 -17  327.34    6.54
   3   2 -16  165.62    4.68
   3   2 -16  162.36    4.50
   3   2 -16  150.80    4.10
   3   2 -15   19.51    2.75
   3   2 -15   20.82    2.40
   3   2 -15   25.31    2.30
   3   2 -15   21.48    2.66
   3   2 -14   78.96    3.41
   3   2 -14   80.44    3.93
   3   2 -14   86.88    3.92
   3   2 -13   50.14    3.16
   3   2 -13   47.14    3.33
   3   2 -13   46.85    2.91
   3   2 -12  215.52    5.74
   3   2 -12  211.41    5.28
   3   2 -12  208.20    9.08
   3   2 -12  195.92    5.05
   3   2 -11   16.79    1.82
   3   2 -11   18.91    1.68
   3   2 -11   18.92    2.30
   3   2 -11   19.13    4.24
   3   2 -10  518.89    9.87
   3   2 -10  513.48    9.38
   3   2  -9  659.19   15.11
   3   2  -9  657.68   11.17
   3   2  -8  292.78    5.89
   3   2  -8  216.61    4.64
   3   2  -7  653.42   13.28
   3   2  -7  587.06   11.29
   3   2  -6 1625.97   26.77
   3   2  -6 1521.03   25.43
   3   2  -5  535.04   11.33
   3   2  -5  644.88   11.15
   3   2  -4   47.34    2.48
  -3  -2   4   48.93    2.77
   3   2  -4   42.94    2.74
  -3  -2   3   17.52    1.17
   3   2  -3   21.27    2.10
   3   2  -2  439.42    8.07
  -3  -2   2  427.21    8.51
   3   2  -1   47.58    2.45
   3   2   0  881.07   15.20
   3   2   1 1991.47   30.82
   3   2   1 1845.22   31.79
   3   2   2 1144.20   19.88
   3   2   2 1337.18   22.15
   3   2   3   97.48    3.81
   3   2   3  100.65    3.18
  -3  -2  -4   13.56    1.43
   3   2   4   14.79    3.42
  -3  -2  -5   47.68    2.90
  -3  -2  -5   39.33    2.04
  -3  -2  -6   11.90    1.62
  -3  -2  -6   13.04    2.04
  -3  -2  -6   12.91    2.40
  -3  -2  -6   16.05    2.26
  -3  -2  -6   16.62    2.11
  -3  -2  -6   14.34    1.97
  -3  -2  -6   13.81    1.95
  -3  -2  -6   12.62    1.33
   3   2   6    6.44    3.54
  -3  -2  -6    7.72    2.95
  -3  -2  -7   12.40    2.34
  -3  -2  -7   14.30    2.31
  -3  -2  -7   10.64    2.71
  -3  -2  -7   10.74    2.38
  -3  -2  -7    9.06    1.65
  -3  -2  -7   11.19    2.18
  -3  -2  -7    8.54    1.85
   3   2   7    7.88    3.90
  -3  -2  -7   11.16    1.35
  -3  -2  -7    8.90    3.17
  -3  -2  -8  730.29   13.83
  -3  -2  -8  702.23   13.36
  -3  -2  -8  624.55   12.44
  -3  -2  -8  676.12   12.33
  -3  -2  -8  728.30   13.60
   3   2   8  623.00   17.35
  -3  -2  -8  682.07   11.78
  -3  -2  -8  715.43   13.68
  -3  -2  -8  695.53   12.33
  -3  -2  -9  649.57   12.66
  -3  -2  -9  646.11   12.98
  -3  -2  -9  624.88   11.69
  -3  -2  -9  655.92   12.89
  -3  -2  -9  638.66   13.04
  -3  -2  -9  625.72   11.59
  -3  -2 -10   17.15    1.94
  -3  -2 -10   19.53    1.71
  -3  -2 -10   19.21    2.34
  -3  -2 -10   20.53    2.74
  -3  -2 -10   20.77    2.64
  -3  -2 -10   18.92    2.50
  -3  -2 -11   63.95    2.62
  -3  -2 -11   66.22    3.42
  -3  -2 -11   63.30    3.09
  -3  -2 -11   57.65    3.11
  -3  -2 -11   63.13    3.00
  -3  -2 -12   17.76    1.87
  -3  -2 -12   20.98    1.76
  -3  -2 -12   19.22    2.12
  -3  -2 -12   17.89    1.54
  -3  -2 -12   20.02    1.91
  -3  -2 -13   27.98    1.78
  -3  -2 -13   30.08    1.42
  -3  -2 -13   30.74    1.50
   3   3 -18   42.93    1.90
   3   3 -17  104.21    3.49
   3   3 -16  149.69    4.88
   3   3 -16  160.14    4.89
   3   3 -16  150.39    4.24
   3   3 -16  152.91    4.26
   3   3 -15  110.62    3.94
   3   3 -15  117.57    4.63
   3   3 -15  112.06    3.90
   3   3 -15  113.28    4.45
   3   3 -14  662.38   12.94
   3   3 -14  685.56   12.49
   3   3 -13  205.05    9.48
   3   3 -13  230.54    5.80
   3   3 -13  208.63    5.46
   3   3 -13  223.79    6.21
   3   3 -12  269.77   10.24
   3   3 -12  249.74    5.85
   3   3 -12  254.73    6.53
   3   3 -12  267.78    6.22
   3   3 -11    1.32    1.48
   3   3 -11    1.13    3.62
   3   3 -11    1.27    1.33
   3   3 -11    1.67    1.91
   3   3 -11    1.31    1.52
   3   3 -10  249.19    8.82
   3   3  -9    9.83    1.55
   3   3  -8  369.13    8.05
   3   3  -7 1068.69   17.94
   3   3  -7  945.90   18.89
   3   3  -6 3343.63   53.56
  -3  -3   6 3395.85   53.20
   3   3  -6 3409.61   52.87
   3   3  -5  336.94    7.52
  -3  -3   5  351.61    7.91
   3   3  -5  350.49    7.94
   3   3  -4  792.69   14.30
  -3  -3   4  781.87   14.64
  -3  -3   3    9.18    2.06
   3   3  -3    8.96    1.90
   3   3  -2  117.01    3.83
   3   3  -1  659.01   12.11
  -3  -3   1  642.79   12.73
   3   3   0 2773.50   43.02
  -3  -3   0 2679.87   43.72
   3   3   1 7134.59  107.23
   3   3   1 6970.82  108.81
   3   3   2  173.88    4.80
   3   3   2  206.65    7.01
   3   3   3  460.42   11.10
   3   3   3  323.16    8.01
  -3  -3  -4   51.94    2.27
   3   3   4   74.96    5.23
  -3  -3  -5  262.07    6.48
  -3  -3  -5  267.49    6.20
  -3  -3  -5  253.84    6.15
  -3  -3  -5  260.27    5.60
   3   3   5  246.41    9.31
  -3  -3  -6  203.31    5.77
  -3  -3  -6  185.73    4.85
  -3  -3  -6  204.23    5.44
  -3  -3  -6  187.00    5.44
  -3  -3  -6  198.92    5.42
  -3  -3  -6  188.88    4.39
   3   3   6  189.47    8.69
  -3  -3  -6  188.84    7.25
  -3  -3  -7  237.70    6.18
  -3  -3  -7  240.42    5.46
  -3  -3  -7  224.45    6.22
  -3  -3  -7  217.86    5.59
  -3  -3  -7  231.21    6.13
   3   3   7  206.64    9.53
  -3  -3  -7  223.79    4.92
  -3  -3  -8  336.34    7.68
  -3  -3  -8  333.87    6.96
  -3  -3  -8  331.91    7.96
  -3  -3  -8  321.72    6.81
  -3  -3  -9  194.52    4.96
  -3  -3  -9  197.87    5.90
  -3  -3  -9  197.99    5.53
  -3  -3  -9  194.92    4.75
  -3  -3  -9  195.55    5.92
  -3  -3 -10   89.02    3.15
  -3  -3 -10   89.11    3.85
  -3  -3 -10   88.22    3.50
  -3  -3 -10   88.55    2.76
  -3  -3 -10   86.35    3.80
  -3  -3 -11  273.29    6.17
  -3  -3 -11  282.89    5.90
  -3  -3 -11  291.47    6.29
  -3  -3 -11  289.91    6.54
  -3  -3 -11  290.56    6.64
  -3  -3 -12   48.79    1.96
  -3  -3 -12   55.29    2.38
  -3  -3 -12   55.99    2.10
  -3  -3 -13    0.72    0.73
   3   4 -19   11.13    1.02
   3   4 -19   10.29    1.13
   3   4 -18    2.22    1.59
   3   4 -18    2.54    1.54
   3   4 -17   13.14    1.85
   3   4 -17   11.29    2.28
   3   4 -17   11.79    2.29
   3   4 -17   10.48    1.62
   3   4 -17   11.75    2.19
   3   4 -16    4.36    2.67
   3   4 -16    5.88    2.37
   3   4 -16    4.66    1.79
   3   4 -15  332.86    8.06
   3   4 -15  308.12    6.95
   3   4 -15  316.10    7.29
   3   4 -14  488.19   15.44
   3   4 -14  552.73   11.24
   3   4 -14  532.18   10.57
   3   4 -14  509.50   10.18
   3   4 -14  545.65   10.62
   3   4 -13  328.73    8.00
   3   4 -13  340.91    7.52
   3   4 -13  323.24    7.30
   3   4 -12  227.92    5.63
   3   4 -12  223.72    5.39
   3   4 -12  218.72    5.66
   3   4 -12  224.24    6.12
   3   4 -11    8.25    1.47
   3   4 -11    7.42    1.65
   3   4 -11    8.52    1.54
   3   4 -11    6.53    2.11
   3   4  -9   24.72    1.82
   3   4  -9   20.61    2.18
   3   4  -8 1484.32   23.75
   3   4  -8 1549.25   25.80
   3   4  -8 1576.00   27.58
   3   4  -7 2569.79   42.03
   3   4  -7 2483.82   40.92
   3   4  -7 2550.80   38.74
  -3  -4   7 2546.95   41.18
   3   4  -6 1529.45   27.04
  -3  -4   6 1572.85   26.85
   3   4  -6 1611.29   26.52
   3   4  -5   43.63    3.34
  -3  -4   5   52.26    3.29
   3   4  -4    6.38    2.36
  -3  -4   4    4.75    2.21
  -3  -4   3    6.10    2.19
   3   4  -3    4.69    2.07
   3   4  -2  575.14   11.39
  -3  -4   1   27.07    2.83
   3   4  -1   27.33    2.48
   3   4   0 1752.40   28.96
  -3  -4   0 1739.68   29.65
  -3  -4  -1 4161.51   67.18
   3   4   1 4098.24   66.44
   3   4   2    6.93    1.66
   3   4   2    0.83    3.25
   3   4   3   36.48    4.37
  -3  -4  -4  371.87    7.60
  -3  -4  -4  367.90    7.23
  -3  -4  -4  364.18    7.67
   3   4   4  370.38   11.51
  -3  -4  -4  367.60    8.11
  -3  -4  -5   15.46    1.99
  -3  -4  -5   14.54    1.96
   3   4   5   17.43    4.32
  -3  -4  -5   14.32    2.20
  -3  -4  -5   12.97    2.10
  -3  -4  -6   29.40    2.77
  -3  -4  -6   30.82    2.61
  -3  -4  -6   31.69    2.45
  -3  -4  -6   28.13    2.60
  -3  -4  -6   28.71    2.41
   3   4   6   28.55    4.68
  -3  -4  -6   29.78    1.74
  -3  -4  -7   43.26    2.48
  -3  -4  -7   41.94    2.97
  -3  -4  -7   44.56    3.05
  -3  -4  -7   36.42    2.68
  -3  -4  -7   44.26    3.32
   3   4   7   34.08    4.93
  -3  -4  -7   40.18    1.87
  -3  -4  -7   42.39    2.77
  -3  -4  -8  162.89    5.13
  -3  -4  -8  164.00    4.27
  -3  -4  -8  165.92    4.83
  -3  -4  -8  163.18    4.43
  -3  -4  -8  171.26    5.27
  -3  -4  -9   43.01    2.33
  -3  -4  -9   42.99    2.60
  -3  -4  -9   38.07    2.80
  -3  -4  -9   42.98    2.10
  -3  -4 -10  178.63    4.59
  -3  -4 -10  195.01    5.17
  -3  -4 -10  184.45    4.48
  -3  -4 -11  463.00    8.50
  -3  -4 -11  443.12    7.92
  -3  -4 -12   50.54    1.78
  -3  -4 -12   49.06    1.63
   3   5 -19    5.96    1.20
   3   5 -19    6.45    1.23
   3   5 -18    2.54    1.64
   3   5 -18    2.67    1.70
   3   5 -18    2.83    1.63
   3   5 -17    1.96    2.13
   3   5 -17    0.29    2.50
   3   5 -17    0.68    1.54
   3   5 -16    5.20    2.86
   3   5 -16    6.49    2.48
   3   5 -16    7.08    1.96
   3   5 -15  641.91   12.33
   3   5 -15  654.98   12.58
   3   5 -15  659.81   13.09
   3   5 -14  830.45   15.09
   3   5 -14  832.95   15.71
   3   5 -14  829.84   15.05
   3   5 -14  805.69   20.79
   3   5 -13  541.64   15.64
   3   5 -13  522.84   10.23
   3   5 -13  495.91   10.26
   3   5 -13  525.09   10.12
   3   5 -13  498.23    9.98
   3   5 -12   40.01    5.23
   3   5 -12   44.56    2.69
   3   5 -12   50.62    2.52
   3   5 -12   44.39    2.62
   3   5 -12   47.31    2.44
   3   5 -11   30.26    2.51
   3   5 -11   28.30    4.50
   3   5 -11   31.97    2.04
   3   5 -11   29.18    1.95
   3   5 -10  422.54    8.42
   3   5 -10  512.27   10.10
  -3  -5   9  199.72    5.96
   3   5  -9  188.12    3.87
   3   5  -9  203.07    4.48
   3   5  -9  191.73    5.85
   3   5  -9  202.25    7.74
   3   5  -8 1379.48   25.60
  -3  -5   8 1374.98   24.24
   3   5  -8 1323.16   24.03
   3   5  -8 1373.72   21.62
  -3  -5   7 2557.08   40.90
   3   5  -7 2437.29   37.67
   3   5  -7 2436.05   41.36
   3   5  -7 2503.71   40.50
  -3  -5   6  412.25    9.47
   3   5  -6  362.24    9.39
   3   5  -6  344.99    6.44
   3   5  -6  412.74    9.19
   3   5  -5    1.60    2.69
  -3  -5   5    1.72    2.54
   3   5  -4  161.45    5.50
  -3  -5   4  155.84    5.72
   3   5  -3  625.96   12.73
   3   5  -2  411.13    9.45
  -3  -5   2  417.81   10.02
   3   5  -1   43.36    3.17
  -3  -5   1   46.06    3.38
   3   5   0  581.15   11.75
  -3  -5   0  540.34   12.15
   3   5   1  282.51    7.13
  -3  -5  -1  282.77    7.74
   3   5   2  230.41    7.50
   3   5   2  257.47    8.96
  -3  -5  -3  602.55   11.19
  -3  -5  -3  598.69   11.75
  -3  -5  -4  346.33    7.92
  -3  -5  -4  330.64    7.21
  -3  -5  -4  335.35    7.42
  -3  -5  -4  343.95    7.13
   3   5   4  343.42   11.63
  -3  -5  -5    6.90    1.92
  -3  -5  -5    4.24    1.93
   3   5   5    2.20    4.06
  -3  -5  -5    4.24    2.24
  -3  -5  -5    4.18    1.65
  -3  -5  -6   21.74    2.53
  -3  -5  -6   22.58    2.18
  -3  -5  -6   21.57    2.42
  -3  -5  -6   18.29    2.35
  -3  -5  -6   23.91    2.71
   3   5   6   23.86    4.47
  -3  -5  -6   22.62    1.57
  -3  -5  -7   16.27    2.34
  -3  -5  -7   17.64    2.40
  -3  -5  -7   17.82    2.35
  -3  -5  -7   15.90    2.62
  -3  -5  -7   19.88    2.04
  -3  -5  -7   17.84    2.04
  -3  -5  -8   16.01    1.91
  -3  -5  -8   17.43    2.37
  -3  -5  -8   15.95    2.33
  -3  -5  -8   15.45    1.81
  -3  -5  -8   15.37    1.59
  -3  -5  -8   17.10    2.63
  -3  -5  -9   38.65    2.56
  -3  -5  -9   40.10    2.15
  -3  -5  -9   39.85    2.53
  -3  -5  -9   37.98    2.75
  -3  -5  -9   36.80    2.08
  -3  -5  -9   39.33    1.81
  -3  -5 -10  350.36    6.99
  -3  -5 -10  331.82    6.53
  -3  -5 -11  366.03    6.65
   3   6 -19    2.45    1.39
   3   6 -19    3.49    1.16
   3   6 -18   12.59    1.88
   3   6 -18   13.41    2.09
   3   6 -18   16.95    2.13
   3   6 -17    0.56    2.24
   3   6 -17   -0.34    2.55
   3   6 -17    0.61    1.68
   3   6 -16   15.85    2.45
   3   6 -16   17.62    3.21
   3   6 -16   16.00    2.26
   3   6 -15  542.51   10.87
   3   6 -15  539.74   10.72
   3   6 -14  465.17    9.72
   3   6 -14  484.55    9.84
   3   6 -14  456.82    9.92
   3   6 -13   56.10    2.97
   3   6 -13   67.02    3.26
   3   6 -13   59.24    3.10
   3   6 -13   63.56    2.94
   3   6 -13   60.74    3.69
   3   6 -12   32.60    2.18
   3   6 -12   35.50    2.31
   3   6 -12   32.82    2.82
   3   6 -11  297.32    6.79
   3   6 -11  302.01    6.27
   3   6 -11  296.10    6.33
   3   6 -10   80.60    2.27
   3   6 -10   82.21    3.93
  -3  -6  10   83.34    4.02
   3   6  -9   38.76    1.70
   3   6  -9   31.25    4.12
  -3  -6   9   39.33    3.09
   3   6  -9   40.63    3.12
   3   6  -8 1458.10   22.39
   3   6  -8 1416.12   26.91
   3   6  -8 1400.16   22.65
   3   6  -8 1439.00   25.71
  -3  -6   8 1428.58   25.92
  -3  -6   7  865.30   16.64
   3   6  -7  745.29   16.66
   3   6  -7  878.07   16.39
   3   6  -7  762.64   13.01
  -3  -6   6    6.21    2.71
   3   6  -6    9.11    3.22
   3   6  -6   11.42    1.37
   3   6  -5  792.11   15.85
  -3  -6   5  786.43   16.44
   3   6  -4 1336.04   23.60
  -3  -6   4 1262.45   24.08
   3   6  -3   76.88    4.24
   3   6  -2  133.73    5.20
  -3  -6   2  117.73    5.22
   3   6  -1  348.81    6.32
  -3  -6   1  340.70    9.23
   3   6   0  222.46    4.34
   3   6   0  231.78    6.56
   3   6   1   59.29    4.79
  -3  -6  -1   45.32    3.20
  -3  -6  -2  853.77   15.08
  -3  -6  -2  855.16   14.79
   3   6   2  899.43   19.89
  -3  -6  -3  604.63   11.35
  -3  -6  -3  615.47   11.51
  -3  -6  -3  607.39   11.99
  -3  -6  -4  282.66    6.62
  -3  -6  -4  290.84    7.27
  -3  -6  -5   42.30    2.73
  -3  -6  -5   46.98    2.81
  -3  -6  -5   48.27    3.21
  -3  -6  -5   48.99    2.21
  -3  -6  -6    6.91    2.18
  -3  -6  -6    6.16    1.76
  -3  -6  -6    6.11    1.88
  -3  -6  -6    5.53    2.09
  -3  -6  -6    7.88    2.37
  -3  -6  -6    9.40    1.22
  -3  -6  -7   14.95    2.24
  -3  -6  -7   14.92    2.48
  -3  -6  -7   15.42    1.87
  -3  -6  -7   15.29    2.13
  -3  -6  -7   13.65    2.22
  -3  -6  -8    0.63    1.93
  -3  -6  -8    1.46    1.66
  -3  -6  -8    0.57    1.43
  -3  -6  -8    1.11    1.84
  -3  -6  -8    1.28    1.13
  -3  -6  -9   75.47    2.86
  -3  -6  -9   68.28    2.43
  -3  -6  -9   74.37    2.71
  -3  -6  -9   75.79    3.06
  -3  -6 -10  361.38    6.67
  -3  -6 -10  356.21    6.50
   3   7 -19   50.23    2.31
   3   7 -19   51.21    2.04
   3   7 -19   53.80    2.28
   3   7 -18   68.74    2.78
   3   7 -18   74.23    3.32
   3   7 -16   35.53    2.88
   3   7 -16   30.47    2.61
   3   7 -15  219.62    5.95
   3   7 -15  225.79   10.44
   3   7 -15  202.09    5.95
   3   7 -15  217.26    6.40
   3   7 -15  211.87    5.86
   3   7 -14   42.77    3.52
   3   7 -14   48.51    5.94
   3   7 -14   44.45    3.03
   3   7 -14   41.49    2.98
   3   7 -14   42.41    2.90
   3   7 -14   44.46    2.69
   3   7 -13  348.35   12.39
   3   7 -13  364.73    7.85
   3   7 -13  364.24    7.63
   3   7 -13  366.81    8.38
   3   7 -13  353.49    7.84
   3   7 -12  280.25    6.17
   3   7 -12  284.88    6.82
   3   7 -12  283.01    6.35
   3   7 -11  502.36   10.29
   3   7 -11  520.66   10.11
   3   7 -11  523.26    9.86
   3   7 -11  526.90    9.98
   3   7 -10   59.91    5.23
   3   7 -10   66.61    2.48
   3   7 -10   67.37    2.90
   3   7 -10   66.92    2.17
  -3  -7  10   70.32    4.04
   3   7 -10   61.07    2.72
   3   7  -9   16.25    3.86
   3   7  -9    9.54    1.40
   3   7  -9    9.23    2.59
   3   7  -9   19.26    1.79
  -3  -7   9    9.16    2.39
   3   7  -8  117.61    6.45
   3   7  -8  158.63    3.55
   3   7  -8  122.55    3.57
  -3  -7   8  158.06    6.15
   3   7  -8  155.64    5.94
   3   7  -7   24.36    1.73
   3   7  -7   22.13    1.69
   3   7  -7   26.24    3.27
  -3  -7   7   21.05    3.23
  -3  -7   6  186.44    7.31
   3   7  -5 1691.86   26.41
   3   7  -5 1756.26   30.13
   3   7  -4 1127.20   18.02
   3   7  -4 1131.85   21.49
   3   7  -3  330.60    6.21
  -3  -7   3  321.68    9.49
   3   7  -2   46.79    1.94
   3   7  -2   46.71    3.48
  -3  -7   2   46.59    3.74
   3   7  -1    2.55    1.18
   3   7  -1    2.65    2.11
  -3  -7   1    2.34    2.13
   3   7   0  310.46   10.16
  -3  -7   0  319.45    7.01
  -3  -7   0  303.62    8.81
   3   7   0  292.39    5.65
  -3  -7  -1  142.73    4.42
  -3  -7  -1  142.79    4.32
  -3  -7  -2  733.77   13.56
  -3  -7  -2  732.73   13.68
  -3  -7  -3 1088.84   18.90
  -3  -7  -3 1093.72   19.33
  -3  -7  -4  250.63    6.10
  -3  -7  -4  263.90    6.15
  -3  -7  -4  252.93    6.77
  -3  -7  -5    1.82    1.90
  -3  -7  -5    1.14    1.55
  -3  -7  -5    0.69    2.11
  -3  -7  -5    0.76    1.12
  -3  -7  -6   24.33    2.50
  -3  -7  -6   27.78    2.18
  -3  -7  -6   26.48    2.71
  -3  -7  -7    4.68    1.88
  -3  -7  -7    4.91    1.25
  -3  -7  -7    3.91    1.58
  -3  -7  -7    4.10    1.44
  -3  -7  -7    4.60    1.98
  -3  -7  -8    2.58    1.69
  -3  -7  -8    2.69    1.27
  -3  -7  -8    1.81    1.18
  -3  -7  -8    2.85    1.56
  -3  -7  -9   36.97    1.80
  -3  -7  -9   37.03    1.48
   3   8 -19  234.03    5.30
   3   8 -18  166.39    4.95
   3   8 -17   45.74    3.02
   3   8 -17   49.22    2.58
   3   8 -17   49.02    3.31
   3   8 -16  109.58    4.49
   3   8 -16  108.10    4.27
   3   8 -15  102.20    4.08
   3   8 -15   98.34    4.07
   3   8 -15   94.33    4.00
   3   8 -15  105.18    4.43
   3   8 -14   46.55    2.66
   3   8 -14   41.57    2.96
   3   8 -14   42.88    2.98
   3   8 -14   44.81    3.44
   3   8 -13  532.13   10.93
   3   8 -13  523.31   10.50
   3   8 -13  548.33   10.29
   3   8 -12  848.42   15.38
   3   8 -12  857.47   15.29
   3   8 -12  851.24   15.06
   3   8 -12  868.79   14.84
   3   8 -11  399.00    7.71
   3   8 -11  460.86    8.93
   3   8 -11  460.28    8.87
  -3  -8  11  415.92   11.02
   3   8 -11  466.72    8.55
   3   8 -10  135.61    3.75
   3   8 -10  203.46    4.78
   3   8 -10  222.07    4.84
   3   8 -10  227.28    4.67
  -3  -8  10  139.33    4.28
  -3  -8  10  134.13    6.16
   3   8  -9  109.43    5.29
   3   8  -9   87.05    3.14
  -3  -8   9  106.61    5.36
   3   8  -9   86.46    2.91
   3   8  -9  109.02    2.97
   3   8  -8  199.12    4.44
   3   8  -8  204.31    7.32
  -3  -8   8  195.21    7.51
  -3  -8   7   59.14    4.57
   3   8  -7   61.85    2.44
  -3  -8   6  977.35   21.16
   3   8  -6 1060.01   20.58
   3   8  -5 1991.87   30.94
   3   8  -5 2047.85   35.08
  -3  -8   5 1932.61   35.92
   3   8  -4  578.68   10.09
   3   8  -4  614.98   13.73
  -3  -8   3   11.00    2.86
   3   8  -3   14.00    2.86
   3   8  -3   11.34    1.48
  -3  -8   2    2.75    2.39
   3   8  -2    2.57    1.30
   3   8  -2    2.41    2.28
   3   8  -1   20.52    1.43
  -3  -8   1    7.48    1.91
  -3  -8   1    8.31    1.54
  -3  -8   1   17.47    1.99
  -3  -8   1   22.57    2.97
  -3  -8   0   89.60    3.66
   3   8   0   91.47    6.37
  -3  -8   0   86.03    3.29
   3   8   0   97.76    2.57
  -3  -8   0   88.67    3.01
  -3  -8   0  101.27    4.96
  -3  -8  -1   32.76    2.42
  -3  -8  -1   38.65    2.67
  -3  -8  -2  558.48   10.95
  -3  -8  -2  522.57   10.86
  -3  -8  -3  421.03    8.67
  -3  -8  -3  402.77    8.73
  -3  -8  -3  406.22    8.98
  -3  -8  -4   14.87    2.18
  -3  -8  -4   13.37    1.82
  -3  -8  -4   12.82    2.27
  -3  -8  -5  110.84    4.08
  -3  -8  -5  117.88    3.97
  -3  -8  -6   40.67    2.51
  -3  -8  -6   39.83    2.06
  -3  -8  -6   43.42    2.70
  -3  -8  -7    1.03    0.93
  -3  -8  -7   -0.10    1.42
   3   8   8   29.19    1.34
  -3  -8  -8   36.14    1.70
  -3  -8  -9   43.96    1.37
   3   9 -19  373.07    7.51
   3   9 -19  374.32    7.14
   3   9 -18  195.89    4.99
   3   9 -17   21.53    2.55
   3   9 -17   18.61    2.54
   3   9 -16   53.08    3.40
   3   9 -16   56.21    3.30
   3   9 -16   51.07    3.20
   3   9 -15  106.18    3.58
   3   9 -15  107.30    4.19
   3   9 -15  107.90    4.35
   3   9 -15  108.28    4.17
   3   9 -14  270.47    6.86
   3   9 -14  281.55    7.04
   3   9 -14  268.82    6.74
   3   9 -14  286.85    6.37
   3   9 -13  407.35    8.19
   3   9 -13  409.72    8.81
   3   9 -13  397.11    8.52
   3   9 -12 1081.87   18.81
   3   9 -12 1106.08   18.43
   3   9 -11  257.60    4.48
   3   9 -11  134.44    4.15
   3   9 -11  122.71    4.28
  -3  -9  11  212.26    4.86
   3   9 -11  131.64    4.25
  -3  -9  11  264.18    8.14
   3   9 -10  343.86    6.25
   3   9 -10  284.57    6.31
   3   9 -10  293.03    6.40
  -3  -9  10  287.28    6.41
  -3  -9  10  300.87    6.82
  -3  -9  10  342.54   10.13
  -3  -9   9   10.46    3.00
  -3  -9   9   20.33    1.82
   3   9  -9   21.95    1.78
  -3  -9   9    9.93    2.27
   3   9  -9   11.26    1.65
   3   9  -8  480.21   12.33
   3   9  -8  461.57    8.51
   3   9  -8  467.46    8.87
  -3  -9   8  439.40   12.63
  -3  -9   8  475.97    9.05
   3   9  -7    8.93    1.63
  -3  -9   7    4.72    2.87
  -3  -9   7    5.39    1.75
   3   9  -6  853.51   13.38
   3   9  -6  637.61   12.57
   3   9  -6  680.46   16.32
   3   9  -6  842.77   13.43
  -3  -9   6  823.50   13.81
  -3  -9   6  617.31   16.81
   3   9  -5 1152.55   19.77
   3   9  -5 1203.69   24.03
   3   9  -5 1305.07   20.55
  -3  -9   5 1299.78   21.02
   3   9  -4  117.07    5.63
   3   9  -4  111.93    3.16
  -3  -9   4  112.56    3.89
  -3  -9   4  111.93    6.02
   3   9  -3  176.08    4.09
  -3  -9   3  173.27    4.84
  -3  -9   3  173.98    7.31
  -3  -9   2   20.33    2.98
   3   9  -2   20.90    5.35
  -3  -9   2   21.39    2.37
  -3  -9   2   18.55    2.25
   3   9  -2   20.04    1.62
   3   9  -1    5.65    4.51
  -3  -9   1    2.47    2.21
  -3  -9   1    4.47    2.03
  -3  -9   1    5.67    1.88
  -3  -9   0  154.44    6.47
  -3  -9   0  254.16    6.06
  -3  -9   0  142.42    4.21
   3   9   0  188.54    8.51
  -3  -9   0  245.99    5.46
  -3  -9  -1   27.26    2.61
  -3  -9  -1   25.43    2.29
  -3  -9  -2  240.86    5.98
  -3  -9  -2  244.87    6.31
  -3  -9  -2  235.25    6.14
  -3  -9  -3  193.82    5.26
  -3  -9  -3  200.33    5.30
  -3  -9  -3  195.23    5.25
  -3  -9  -3  191.82    5.41
  -3  -9  -4   89.08    3.56
  -3  -9  -4   89.95    3.46
  -3  -9  -4   87.74    2.60
  -3  -9  -4   88.89    2.99
  -3  -9  -4   90.36    3.53
  -3  -9  -5  553.23   10.40
  -3  -9  -6   91.65    3.01
  -3  -9  -6   89.71    2.52
   3   9   7    5.85    1.05
  -3  -9  -7    6.50    1.17
   3  10 -19  253.80    5.69
   3  10 -19  252.50    5.15
   3  10 -18   93.95    3.55
   3  10 -18   96.55    3.23
   3  10 -17    1.30    2.16
   3  10 -17   -0.36    2.04
   3  10 -16   55.52    3.22
   3  10 -16   58.97    2.80
   3  10 -16   57.95    3.25
   3  10 -16   57.55    3.29
   3  10 -15    3.19    1.50
   3  10 -15    4.69    2.38
   3  10 -15    3.56    2.11
   3  10 -15    3.70    2.24
   3  10 -14  418.24    8.91
   3  10 -14  410.11    8.88
   3  10 -14  427.41    8.44
   3  10 -13  331.40    7.43
   3  10 -13  336.77    7.08
   3  10 -13  329.29    7.47
   3  10 -12  405.27    8.55
   3  10 -12  421.99    8.44
   3  10 -11   30.10    2.04
   3  10 -11   31.62    2.30
  -3 -10  11    5.36    2.22
  -3 -10  11    5.38    2.59
   3  10 -10    4.33    1.75
   3  10 -10    2.96    1.59
  -3 -10  10    3.91    2.74
  -3 -10  10    2.03    2.15
   3  10 -10    3.78    1.53
  -3 -10  10    4.06    1.55
   3  10  -9  122.28    3.55
   3  10  -9   85.60    3.09
  -3 -10   9  120.50    3.69
  -3 -10   9   81.76    3.76
  -3 -10   9   76.66    5.31
   3  10  -8  246.25    5.49
  -3 -10   8  244.19    5.68
  -3 -10   8  188.66    5.67
  -3 -10   8  196.22    8.37
   3  10  -7   58.73    2.80
  -3 -10   7   60.60    3.00
   3  10  -7   91.62    2.97
  -3 -10   7   92.10    5.72
   3  10  -6 1176.86   20.24
  -3 -10   6 1187.06   20.72
   3  10  -6 1191.80   20.22
   3  10  -5 1339.07   23.98
   3  10  -5 1622.51   23.55
  -3 -10   5 1539.52   24.34
  -3 -10   5 1377.21   24.45
  -3 -10   5 1554.80   29.66
   3  10  -5 1373.55   23.88
   3  10  -4   14.61    1.75
  -3 -10   4   13.10    2.36
  -3 -10   4   16.27    3.25
   3  10  -3  637.54   11.08
  -3 -10   3  631.44   15.73
  -3 -10   3  624.07   11.83
  -3 -10   2   61.54    4.51
  -3 -10   2   52.08    3.27
  -3 -10   2   57.99    2.93
   3  10  -2   55.12    6.29
   3  10  -1  152.79    8.13
  -3 -10   1  129.01    4.77
  -3 -10   1  136.45    3.94
  -3 -10   1  153.45    6.52
   3  10   0   43.26    5.18
  -3 -10   0   38.52    3.01
  -3 -10  -1    8.94    2.20
  -3 -10  -1    7.52    2.11
  -3 -10  -2  132.42    4.14
  -3 -10  -2  119.62    3.86
  -3 -10  -2  128.49    4.27
  -3 -10  -3    3.90    1.51
  -3 -10  -3    3.73    1.83
  -3 -10  -3    3.72    1.57
  -3 -10  -4  194.00    4.76
  -3 -10  -4  202.22    5.02
  -3 -10  -5  396.63    7.44
  -3 -10  -5  390.52    7.64
   3  10   6   93.05    2.51
  -3 -10  -6   94.68    2.46
   3  11 -19  150.48    4.12
   3  11 -18   28.45    2.37
   3  11 -18   25.67    1.85
   3  11 -17   51.07    3.02
   3  11 -17   51.93    2.55
   3  11 -17   51.55    2.92
   3  11 -16  226.46    6.06
   3  11 -16  224.13    5.53
   3  11 -16  232.03    5.99
   3  11 -15   17.08    2.57
   3  11 -15   17.28    2.20
   3  11 -15   17.32    2.42
   3  11 -14  122.26    3.98
   3  11 -14  129.61    3.76
   3  11 -14  124.88    4.28
   3  11 -13  532.83   10.58
   3  11 -13  519.64   10.00
   3  11 -13  538.29   10.03
  -3 -11  12  215.60    5.33
  -3 -11  12  229.16    8.32
   3  11 -11  199.86    4.79
   3  11 -11  202.34    4.58
  -3 -11  11   67.64    5.27
   3  11 -10  379.93    7.65
   3  11 -10  377.78    7.52
  -3 -11  10  374.78    7.72
  -3 -11  10  263.73   10.18
  -3 -11  10  294.93    7.56
   3  11  -9  334.77    6.84
   3  11  -9  337.43    7.16
  -3 -11   9  337.72    7.43
  -3 -11   9  315.81    7.50
   3  11  -8  602.68   10.80
  -3 -11   8  607.04   11.12
  -3 -11   8  481.55   10.97
  -3 -11   8  517.13   14.81
   3  11  -7   15.78    2.04
   3  11  -7   20.86    2.12
  -3 -11   7   15.33    3.45
  -3 -11   7   20.44    2.31
  -3 -11   7   11.26    2.66
  -3 -11   6  301.28    7.38
   3  11  -6  312.76    6.52
   3  11  -6  319.63    7.08
   3  11  -5  257.03    5.98
  -3 -11   5  253.49    6.86
   3  11  -5  333.47    7.01
  -3 -11   5  324.18    7.45
  -3 -11   5  261.47    9.71
   3  11  -5  327.39    7.03
   3  11  -4  222.52    5.87
  -3 -11   4  221.17    6.37
  -3 -11   4  227.86    5.96
  -3 -11   3  896.34   15.70
   3  11  -3  903.68   21.93
  -3 -11   3  906.74   20.22
  -3 -11   2  293.95    7.55
  -3 -11   2  306.59    9.85
  -3 -11   2  295.75    6.57
  -3 -11   1  169.12    5.35
  -3 -11   1  160.11    4.23
   3  11  -1  171.32    8.44
  -3 -11   0   49.80    3.04
  -3 -11   0   43.11    2.62
  -3 -11  -1   10.99    1.57
  -3 -11  -1   10.97    2.08
  -3 -11  -1   11.66    1.98
  -3 -11  -2   17.04    1.64
  -3 -11  -2   17.35    1.94
  -3 -11  -2   16.41    1.99
  -3 -11  -3    0.69    1.18
  -3 -11  -3    0.31    1.60
  -3 -11  -4  374.84    6.94
  -3 -11  -4  387.50    7.31
   3  11   4  377.70    7.25
  -3 -11  -4  358.29    6.77
   3  11   5  222.88    4.29
  -3 -11  -5  200.22    3.89
   3  12 -19   10.66    1.70
   3  12 -18    4.12    1.87
   3  12 -17   77.31    3.37
   3  12 -17   77.05    3.21
   3  12 -16  283.39    6.77
   3  12 -16  273.78    6.56
   3  12 -15   74.16    3.49
   3  12 -15   74.18    3.34
   3  12 -14   36.23    2.01
   3  12 -14   36.30    2.64
   3  12 -13  219.86    5.48
  -3 -12  13  285.82    5.89
   3  12 -12   12.42    1.79
  -3 -12  12    3.89    2.50
   3  12 -12    3.42    4.38
  -3 -12  12    3.62    2.25
   3  12 -12   11.08    2.09
   3  12 -11  642.26   12.25
  -3 -12  11  640.88   12.20
  -3 -12  11  660.25   16.80
   3  12 -11  658.85   12.05
   3  12 -10  494.18    9.53
   3  12 -10  480.06    9.66
  -3 -12  10  457.51   13.62
  -3 -12  10  485.37    9.75
  -3 -12  10  478.57    9.85
   3  12  -9  240.10    5.85
  -3 -12   9  239.97    6.16
   3  12  -9  232.10    5.90
   3  12  -8  106.49    3.81
  -3 -12   8  103.59    4.08
  -3 -12   8  143.18    4.84
  -3 -12   8  161.66    7.48
   3  12  -7  101.51    3.72
  -3 -12   7   91.77    3.91
   3  12  -6   16.16    2.18
   3  12  -6   19.54    6.13
  -3 -12   6   16.41    2.47
  -3 -12   6   19.80    3.54
   3  12  -5   85.16    7.42
   3  12  -5   54.16    3.04
   3  12  -5   53.00    3.02
  -3 -12   5   91.21    3.76
  -3 -12   5   49.88    3.32
  -3 -12   5  100.72    5.82
   3  12  -4  451.56    9.16
   3  12  -4  421.01   14.17
  -3 -12   4  445.68    9.57
  -3 -12   4  380.15    8.57
  -3 -12   4  380.57   11.97
   3  12  -4  435.53    8.93
  -3 -12   3  891.79   15.68
   3  12  -3  935.34   21.98
  -3 -12   3  938.10   20.38
  -3 -12   2  311.65    7.63
  -3 -12   2  306.09    6.50
  -3 -12   1  116.90    4.28
  -3 -12   1  123.25    3.75
  -3 -12   0    1.10    1.69
  -3 -12   0    1.77    1.86
  -3 -12  -1    5.86    1.61
  -3 -12  -1    5.57    1.66
   3  12   2    2.42    1.54
  -3 -12  -2    1.72    1.20
  -3 -12  -2    2.24    1.44
   3  12   3    1.21    1.26
  -3 -12  -3    2.46    1.01
  -3 -12  -3    2.48    1.28
   3  12   4  284.01    5.30
   3  12   4  293.66    5.19
   3  13 -18  193.97    4.77
   3  13 -17  114.81    3.19
   3  13 -17  113.46    3.65
   3  13 -16  264.48    6.17
   3  13 -15   93.09    3.56
   3  13 -14   18.93    2.30
   3  13 -13   78.71    2.68
  -3 -13  13   47.19    2.80
   3  13 -12   84.61    3.32
   3  13 -12   91.12    3.05
   3  13 -11  743.06   13.01
  -3 -13  11  752.05   13.06
  -3 -13  11  604.66   12.73
  -3 -13  11  584.78   16.58
   3  13 -11  759.21   12.78
   3  13 -10  683.10   12.81
   3  13 -10  631.30   18.35
   3  13 -10  674.13   12.59
  -3 -13  10  683.10   12.95
  -3 -13  10  747.96   13.28
  -3 -13  10  747.21   17.98
   3  13  -9    3.96    1.78
  -3 -13   9    8.47    3.00
   3  13  -9   10.86    5.39
  -3 -13   9    5.20    2.03
  -3 -13   9    9.30    2.78
   3  13  -9    5.53    1.97
   3  13  -8    1.39    1.75
   3  13  -8   -0.47    4.97
  -3 -13   8    2.05    2.60
  -3 -13   8   -0.17    2.05
  -3 -13   8    1.06    2.57
  -3 -13   7    9.18    2.26
   3  13  -7    9.53    1.98
   3  13  -6   55.41    2.95
   3  13  -6   33.60    6.02
  -3 -13   6   54.56    3.30
  -3 -13   6   35.11    3.10
  -3 -13   6   33.76    3.95
   3  13  -5   19.87    5.47
  -3 -13   5   29.09    2.89
  -3 -13   5   22.05    2.68
  -3 -13   5   23.56    3.53
   3  13  -5   27.13    2.46
  -3 -13   4  508.84   10.87
   3  13  -4  514.61   10.46
   3  13  -4  512.77   10.38
  -3 -13   3  366.00    7.18
   3  13  -3  319.24    7.47
  -3 -13   2   50.70    3.06
  -3 -13   2   55.20    2.62
  -3 -13   1   21.26    1.86
  -3 -13   1   19.91    2.19
  -3 -13   0   10.00    1.57
  -3 -13   0    7.15    1.63
   3  13   0    8.40    1.71
   3  13   1    5.82    1.37
   3  13   1    6.28    1.51
  -3 -13  -1    6.05    1.25
  -3 -13  -1    7.29    1.40
   3  13   2   17.45    1.42
   3  13   2   18.59    1.33
   3  13   3    0.67    0.78
   3  13   3    1.52    0.69
   3  14 -17  231.96    5.10
   3  14 -17  212.90    4.50
   3  14 -16  118.30    3.65
   3  14 -15    2.48    1.90
   3  14 -15    1.02    1.73
  -3 -14  14   22.03    1.88
   3  14 -14   29.27    2.35
  -3 -14  13   88.82    3.27
   3  14 -12  173.93    4.19
   3  14 -12  165.07    4.57
   3  14 -11  787.44   13.96
  -3 -14  11  776.13   13.96
   3  14 -11  777.35   13.60
  -3 -14  11  780.81   14.08
   3  14 -10  213.08    5.47
  -3 -14  10  218.89    5.61
  -3 -14  10  217.08    5.88
   3  14 -10  209.32    5.22
   3  14  -9    0.39    1.70
  -3 -14   9    0.38    2.52
  -3 -14   9    1.59    1.82
   3  14  -9    0.98    1.81
   3  14  -8   32.86    2.36
  -3 -14   8   36.11    2.72
   3  14  -7    4.50    1.78
  -3 -14   7    7.66    2.25
   3  14  -6  302.71    6.71
  -3 -14   6  304.87    7.11
  -3 -14   5    5.57    2.20
   3  14  -5    5.78    1.94
   3  14  -4  304.37    6.68
   3  14  -4  302.20    6.71
   3  14  -3  196.86    4.99
   3  14  -3  204.89    4.98
  -3 -14   3  194.01    4.53
   3  14  -2    2.66    1.58
  -3 -14   2    2.52    1.59
  -3 -14   2    2.88    1.35
  -3 -14   1  137.71    3.50
  -3 -14   1  140.76    3.81
   3  14  -1  148.26    3.73
  -3 -14   0  119.70    3.06
   3  14   0  116.75    3.21
   3  14   0  127.04    3.14
   3  14   1    1.47    0.89
   3  14   1    1.83    0.97
   3  15 -17   84.29    2.69
   3  15 -17   79.38    2.56
   3  15 -16   21.99    1.88
   3  15 -16   20.44    1.78
   3  15 -15    2.54    1.58
   3  15 -15    2.66    1.56
   3  15 -14  168.59    4.17
   3  15 -14  156.32    4.06
  -3 -15  13   94.08    3.21
  -3 -15  12   93.63    3.47
   3  15 -11  276.84    5.89
   3  15 -11  283.77    6.34
   3  15 -10   53.90    2.40
  -3 -15  10   64.06    3.32
   3  15 -10   56.08    2.70
  -3 -15  10   57.51    2.76
  -3 -15   9    7.27    2.45
   3  15  -9    8.19    1.62
  -3 -15   9    8.51    1.95
   3  15  -9    7.45    1.89
   3  15  -8  127.13    3.92
  -3 -15   8  124.79    4.12
   3  15  -8  126.69    3.73
  -3 -15   7   41.74    2.64
   3  15  -7   38.97    2.30
  -3 -15   7   33.48    2.65
  -3 -15   6  454.21    8.85
   3  15  -6  458.73    8.45
  -3 -15   5    0.33    1.77
   3  15  -5    0.47    1.54
  -3 -15   5    1.91    1.65
  -3 -15   5    1.23    1.23
  -3 -15   4  147.38    3.57
   3  15  -4  157.16    4.05
  -3 -15   4  150.74    3.53
   3  15  -3  113.61    3.28
  -3 -15   3  107.87    2.87
   3  15  -2   83.83    2.60
  -3 -15   2   85.53    2.63
   3  15  -2   84.61    2.57
  -3 -15   1  271.28    5.24
   3  15  -1  292.21    5.28
   3  15   0  135.26    2.71
   3  16 -16   25.95    1.57
   3  16 -16   26.98    1.60
   3  16 -15  121.27    3.21
   3  16 -15  119.82    3.22
   3  16 -14  168.93    3.96
   3  16 -14  169.29    3.99
   3  16 -13   13.77    1.61
  -3 -16  13   17.95    1.79
   3  16 -13   15.14    1.73
  -3 -16  12   60.57    2.66
   3  16 -11  127.68    3.55
  -3 -16  11  134.07    3.87
  -3 -16  10    6.64    1.56
   3  16 -10    7.19    1.57
   3  16  -9  217.38    4.73
  -3 -16   9  225.51    5.24
   3  16  -9  222.68    5.00
   3  16  -8  159.24    3.92
   3  16  -8  167.75    4.15
  -3 -16   8  170.40    4.42
   3  16  -7  108.85    3.23
   3  16  -7  107.17    3.09
  -3 -16   7  114.91    3.57
   3  16  -6  240.33    5.13
  -3 -16   6  248.01    5.52
  -3 -16   6  255.63    5.11
   3  16  -5   16.12    1.41
  -3 -16   5   18.94    1.73
   3  16  -4   53.64    1.90
  -3 -16   3   11.22    1.13
   3  16  -3    9.54    1.03
   3  16  -2   98.58    2.22
   3  16  -2  104.51    2.22
   3  17 -15  130.20    2.95
  -3 -17  14  141.50    2.98
   3  17 -14  152.34    3.35
  -3 -17  13   41.54    1.80
   3  17 -13   42.44    1.84
  -3 -17  12   60.89    2.23
  -3 -17  11   46.93    2.16
  -3 -17  10    0.56    1.50
   3  17 -10    1.83    1.15
   3  17  -9  512.67    8.87
  -3 -17   9  515.21    9.05
  -3 -17   8   88.54    2.74
   3  17  -8   85.18    2.53
  -3 -17   7  111.61    2.99
  -3 -17   7  118.01    2.74
   3  17  -7  112.12    2.77
   3  17  -6   30.48    1.38
  -3 -17   6   30.62    1.57
  -3 -17   5    5.49    0.91
  -3 -18  13   24.01    1.06
  -3 -18  12   31.37    1.34
   3  18 -12   34.56    1.29
  -3 -18  11   12.89    1.15
   3  18 -11   11.84    0.97
  -3 -18   9  386.27    6.48
  -3 -18   8   83.70    1.85
   4 -19   6   22.75    1.30
   4 -19   8   68.43    2.13
   4 -19   9  146.01    3.15
   4 -19  10    3.64    0.97
  -4  18  -2    2.56    0.81
  -4  18  -3   38.15    1.58
  -4  18  -4   17.27    1.36
  -4  18  -5   34.80    1.50
  -4  18  -5   17.74    1.48
  -4  18  -6   10.06    1.17
  -4  18  -6    1.25    1.19
  -4  18  -7   34.00    1.62
  -4  18  -7   15.84    1.53
  -4  18  -8  212.36    4.57
  -4  18  -9  288.29    5.06
  -4  18  -9  213.61    4.91
  -4  18 -10    1.02    1.13
   4 -18  11   92.07    2.57
  -4  18 -11  121.95    2.74
   4 -17   0  162.92    3.66
  -4  17   0  173.29    3.58
  -4  17  -1  373.83    6.78
   4 -17   1  354.84    6.83
   4 -17   2    4.94    1.40
  -4  17  -2    4.12    1.39
   4 -17   3   80.35    2.71
  -4  17  -3   85.84    2.88
  -4  17  -4    3.60    1.20
   4 -17   4    1.73    1.16
  -4  17  -4    1.63    1.47
  -4  17  -4    1.48    1.20
  -4  17  -5   46.41    2.33
  -4  17  -5   40.98    2.14
  -4  17  -6   28.00    2.14
  -4  17  -6   26.04    2.12
  -4  17  -7  125.08    3.73
  -4  17  -7  118.34    3.81
  -4  17  -8  400.44    8.03
  -4  17  -8  384.75    8.22
  -4  17  -9  153.07    3.93
  -4  17  -9  202.41    4.61
  -4  17 -10    4.42    1.20
  -4  17 -10    2.24    1.47
  -4  17 -11  128.47    3.49
  -4  17 -12    8.94    1.38
  -4  17 -13  121.97    3.11
  -4  17 -13  115.01    2.77
   4 -16  -2    0.45    1.15
   4 -16  -1    3.42    1.44
  -4  16   1    3.86    1.24
   4 -16   0  162.79    4.53
  -4  16   0  163.15    5.07
  -4  16   0  175.58    4.20
  -4  16  -1  278.67    7.19
  -4  16  -1  295.40    6.23
   4 -16   1  281.33    6.52
   4 -16   2   18.12    2.14
  -4  16  -2   12.77    1.42
  -4  16  -2   18.30    2.03
   4 -16   3  102.82    3.56
  -4  16  -3  102.33    3.53
  -4  16  -3   95.02    3.09
  -4  16  -4    6.62    1.56
   4 -16   4    1.70    1.58
  -4  16  -4    1.47    1.84
  -4  16  -4    1.54    1.69
  -4  16  -5   19.73    2.24
  -4  16  -5   19.59    2.25
  -4  16  -6   99.55    3.71
  -4  16  -6   97.45    3.84
  -4  16  -7  104.90    4.01
  -4  16  -7  108.65    3.85
  -4  16  -8  295.93    6.46
  -4  16  -8  292.90    6.80
  -4  16  -9  106.12    3.66
  -4  16  -9  107.98    4.10
  -4  16 -10   16.12    1.58
  -4  16 -10    1.00    1.78
  -4  16 -11  295.94    5.49
  -4  16 -11  240.71    5.98
  -4  16 -12    8.17    1.72
  -4  16 -13  143.35    4.00
  -4  16 -13  142.08    3.65
  -4  16 -14  138.34    3.57
  -4  16 -14  133.28    3.13
  -4  15   3   16.30    1.98
   4 -15  -3   15.40    1.86
  -4  15   2   42.36    2.84
   4 -15  -2   44.54    2.63
   4 -15  -1   77.37    3.53
  -4  15   1   84.03    3.96
  -4  15   0  272.34    7.35
   4 -15   0  282.54    7.00
  -4  15  -1  179.70    6.03
   4 -15   1  169.99    5.36
   4 -15   2    5.87    2.27
  -4  15  -2    2.11    1.50
  -4  15  -2    5.29    1.62
  -4  15  -3   89.33    3.77
   4 -15   3   92.45    3.85
  -4  15  -3   95.24    4.71
  -4  15  -3   86.92    3.41
  -4  15  -4   21.68    3.27
   4 -15   4   18.55    2.27
  -4  15  -4   19.17    2.30
  -4  15  -4   20.56    2.42
  -4  15  -5  202.55    5.65
  -4  15  -5  197.05    5.60
  -4  15  -6  188.44    5.63
  -4  15  -6  192.23    5.78
  -4  15  -7   94.11    3.81
  -4  15  -7   96.01    4.12
  -4  15  -8   60.00    3.06
  -4  15  -8   62.07    3.55
  -4  15  -9    4.84    1.39
  -4  15  -9    1.06    1.54
  -4  15  -9    4.43    2.02
  -4  15  -9    3.82    2.54
  -4  15 -10  154.41    4.16
  -4  15 -10  159.08    4.93
  -4  15 -11  363.71    7.10
  -4  15 -11  428.35    8.41
  -4  15 -12   14.44    2.08
  -4  15 -13  209.51    5.09
  -4  15 -14   96.71    3.26
  -4  15 -14   90.24    2.89
  -4  15 -15    0.09    1.33
  -4  14   5    9.19    1.48
  -4  14   4   75.85    3.17
  -4  14   3   35.86    2.86
   4 -14  -3   39.48    2.84
  -4  14   2   49.68    3.42
   4 -14  -2   54.40    3.40
   4 -14  -1   63.76    3.77
  -4  14   1   59.11    3.87
  -4  14   0  133.60    5.33
   4 -14   0  134.24    5.22
  -4  14  -1  273.66    5.97
  -4  14  -1  272.05    6.11
  -4  14  -2  101.53    5.48
   4 -14   2   89.83    5.27
  -4  14  -2   97.98    3.06
   4 -14   2   28.22    3.00
  -4  14  -3  428.72   12.18
   4 -14   3  431.42   12.31
   4 -14   3  420.19    9.28
  -4  14  -3  429.66    8.37
  -4  14  -3  400.78    8.54
  -4  14  -3  410.67    9.94
  -4  14  -3  395.83    8.54
  -4  14  -4   74.69    4.20
  -4  14  -4   61.49    3.21
  -4  14  -4   34.03    4.06
  -4  14  -4   28.36    5.20
   4 -14   4   69.82    3.30
  -4  14  -4   64.64    3.33
  -4  14  -4   67.46    3.14
  -4  14  -4   33.41    2.52
   4 -14   5  182.04    7.78
  -4  14  -5  160.37    4.92
  -4  14  -5  179.93    5.22
  -4  14  -5  178.45    5.29
  -4  14  -5  168.12    6.00
  -4  14  -5  185.72    4.83
  -4  14  -6  217.97    6.01
  -4  14  -6  224.20    5.82
  -4  14  -6  211.27    5.73
  -4  14  -7    3.53    2.09
   4 -14   7   11.02    3.05
  -4  14  -7    1.49    2.04
  -4  14  -7    9.99    2.86
  -4  14  -7    4.04    2.45
  -4  14  -7   11.91    2.01
  -4  14  -8    0.85    2.04
  -4  14  -8   30.59    3.65
  -4  14  -8    1.07    2.08
  -4  14  -8    0.83    2.44
   4 -14   8   28.52    3.65
  -4  14  -8   29.80    2.20
  -4  14  -9   77.36    3.83
  -4  14  -9   77.09    3.05
  -4  14  -9   73.62    3.67
  -4  14 -10  552.13   11.01
  -4  14 -10  589.49   11.91
  -4  14 -11  444.32    8.16
  -4  14 -11  472.77    9.10
  -4  14 -12    5.96    2.15
  -4  14 -13  110.12    3.77
  -4  14 -14   11.06    2.07
  -4  14 -14    7.91    1.74
   4 -13  -7   85.38    2.30
  -4  13   6    0.51    1.40
   4 -13  -6    0.19    1.43
  -4  13   5  135.66    4.23
  -4  13   4  110.01    4.20
   4 -13  -4  106.54    4.37
  -4  13   3    2.08    2.51
   4 -13  -3    1.88    2.65
  -4  13   2    2.84    2.65
   4 -13  -2    1.91    2.65
  -4  13   1   12.85    1.55
  -4  13   1    6.55    2.09
   4 -13  -1    9.06    2.92
  -4  13   1    7.29    2.75
   4 -13   0   43.61    3.90
  -4  13   0   39.82    3.87
   4 -13   0   69.33    4.02
  -4  13   0   70.79    3.49
  -4  13   0   70.82    2.80
  -4  13   0   66.18    4.02
  -4  13   0   47.62    2.37
  -4  13  -1   19.13    2.63
   4 -13   1    4.28    2.53
  -4  13  -1    5.57    1.70
   4 -13   1   21.80    2.93
  -4  13  -1    3.71    2.55
  -4  13  -2  509.07   13.15
  -4  13  -2  380.96   13.21
  -4  13  -2  412.85    9.98
   4 -13   2  424.60    9.75
  -4  13  -2  412.73    8.79
  -4  13  -2  464.22    8.70
   4 -13   2  448.56   12.52
  -4  13  -3  591.15   12.49
   4 -13   3  586.44   11.98
  -4  13  -3  591.26   11.59
  -4  13  -3  570.44   11.33
  -4  13  -3  575.84   16.19
  -4  13  -4  205.93    6.44
  -4  13  -4  185.90    8.82
  -4  13  -4  203.53    5.58
   4 -13   4  198.33    5.62
  -4  13  -4  201.86    5.60
  -4  13  -4  199.06    5.55
  -4  13  -5  118.54    4.89
  -4  13  -5  114.54    4.18
   4 -13   5  104.46    6.23
  -4  13  -5  129.17    4.44
  -4  13  -5  128.47    4.32
  -4  13  -6   42.98    2.86
   4 -13   6   47.68    4.57
  -4  13  -6   41.55    3.05
  -4  13  -6   44.67    2.88
  -4  13  -7   41.29    3.07
  -4  13  -7   97.98    5.63
  -4  13  -7   44.07    2.96
  -4  13  -7   46.37    3.28
   4 -13   7   92.07    5.64
  -4  13  -7   86.42    3.13
  -4  13  -8  249.04    6.97
  -4  13  -8  260.96    6.71
  -4  13  -8  294.14    9.72
  -4  13  -8  288.38    6.21
   4 -13   8  298.02    9.87
  -4  13  -9  203.19    5.67
  -4  13  -9  222.91    6.22
   4 -13   9  161.56    7.28
  -4  13  -9  162.76    7.09
  -4  13  -9  210.97    4.95
  -4  13  -9  157.46    4.43
  -4  13 -10  717.09   13.39
  -4  13 -10  701.14   12.12
  -4  13 -10  742.82   13.06
  -4  13 -11  317.76    6.91
  -4  13 -11  324.81    7.66
  -4  13 -12   11.29    1.83
  -4  13 -12   10.17    2.38
  -4  13 -13   47.76    2.81
  -4  13 -13   53.04    3.33
  -4  13 -13   51.85    2.96
  -4  13 -14    2.03    1.77
   4 -12  -8   78.48    2.26
  -4  12   7    5.56    1.53
   4 -12  -7    4.84    1.63
   4 -12  -6   54.51    3.19
  -4  12   6   57.01    2.95
  -4  12   5  498.45   10.31
  -4  12   4  106.30    4.36
   4 -12  -4  104.04    4.78
  -4  12   3    8.52    2.01
   4 -12  -3   10.48    2.94
  -4  12   3    8.31    2.65
  -4  12   2    3.35    2.57
  -4  12   2    0.62    4.07
  -4  12   2    1.63    1.94
   4 -12  -2    4.35    2.86
  -4  12   1   19.18    1.76
   4 -12  -1   21.43    2.94
  -4  12   1   15.14    2.73
  -4  12   1   36.93    3.15
  -4  12   1   37.38    2.76
   4 -12  -1   35.39    3.38
  -4  12   1   16.60    4.71
   4 -12   0    2.30    2.31
  -4  12   0   -0.13    4.35
   4 -12   0    1.56    2.53
  -4  12   0    1.52    2.24
  -4  12   0    1.39    1.57
  -4  12   0    0.21    2.11
  -4  12   0   -0.60    3.92
  -4  12  -1  199.22    7.50
   4 -12   1   90.00    4.44
  -4  12  -1   85.11    4.07
   4 -12   1  185.33    7.29
  -4  12  -1  181.89    4.19
  -4  12  -1   66.53    6.50
  -4  12  -2  466.08   10.07
  -4  12  -2  475.49   13.96
   4 -12   2  444.23    9.86
  -4  12  -2  421.50    9.59
   4 -12   2  576.68   13.88
  -4  12  -2  323.75   12.60
  -4  12  -3  750.91   13.90
  -4  12  -3  543.04   16.45
   4 -12   3  741.65   13.55
  -4  12  -3  716.23   13.55
  -4  12  -3  544.36   16.87
  -4  12  -4   93.83    3.59
  -4  12  -4   27.13    5.00
  -4  12  -4   94.70    4.08
   4 -12   4   30.55    4.14
  -4  12  -5  212.56    5.68
  -4  12  -5  222.60    5.66
  -4  12  -5  220.88    5.75
  -4  12  -5  215.07    6.18
  -4  12  -6    9.43    2.34
  -4  12  -6    8.06    2.33
  -4  12  -6    9.78    3.66
   4 -12   6   10.64    3.28
  -4  12  -6    9.19    1.99
  -4  12  -6   10.01    2.19
   4 -12   7  106.18    6.02
  -4  12  -7   95.98    3.76
  -4  12  -7   93.05    4.01
  -4  12  -7  108.04    3.46
  -4  12  -8  406.87    8.82
  -4  12  -8  320.14   10.31
   4 -12   8  311.43   10.42
  -4  12  -8  393.27    8.13
  -4  12  -8  310.67    6.96
   4 -12   9  188.99    7.61
  -4  12  -9  238.65    6.63
  -4  12  -9  195.40    7.60
  -4  12  -9  222.56    5.25
  -4  12  -9  225.77    5.99
  -4  12  -9  217.32    5.82
  -4  12  -9  222.12    6.28
  -4  12  -9  191.91    4.87
  -4  12 -10  566.06   10.63
  -4  12 -10  562.84    9.89
  -4  12 -10  582.67   10.83
  -4  12 -10  572.99   11.02
  -4  12 -11   92.94    4.04
  -4  12 -11   88.15    3.41
  -4  12 -11   92.07    4.04
  -4  12 -12   79.35    3.26
  -4  12 -12   83.29    3.87
  -4  12 -13  147.55    4.95
  -4  12 -13  153.69    4.84
  -4  12 -14    7.15    2.15
  -4  12 -14    9.32    2.06
  -4  12 -15  195.57    5.06
  -4  12 -15  195.87    4.99
  -4  12 -16  149.04    3.66
  -4  11   8   33.06    2.03
   4 -11  -8   32.54    1.59
   4 -11  -8   37.81    2.32
  -4  11   7   18.49    2.17
   4 -11  -7   20.24    2.58
   4 -11  -7   15.74    1.57
   4 -11  -6  248.64    7.00
  -4  11   6  245.03    6.42
  -4  11   5  501.81   10.46
  -4  11   5  465.01    9.18
  -4  11   4  192.67    5.86
  -4  11   4  173.52    4.89
  -4  11   3   -0.50    4.54
  -4  11   3    4.12    1.94
  -4  11   3    4.23    2.46
  -4  11   2   31.70    5.50
  -4  11   2   64.16    2.41
  -4  11   2   43.68    3.29
  -4  11   2   34.61    2.69
   4 -11  -2   60.61    4.06
  -4  11   1    2.85    2.03
   4 -11  -1   10.13    2.72
  -4  11   1    9.25    4.55
  -4  11   1    4.31    4.24
  -4  11   1    6.36    2.34
  -4  11   1   12.30    1.68
  -4  11   1   12.72    2.64
   4 -11   0   61.10    4.52
  -4  11   0   32.64    2.78
  -4  11   0   53.05    5.99
  -4  11   0   71.02    4.67
  -4  11   0   23.33    4.85
  -4  11   0   64.82    2.61
  -4  11  -1  336.57    7.91
  -4  11  -1  343.62    7.68
   4 -11   1  341.79   10.44
   4 -11   2  594.96   15.60
   4 -11   2  691.06   13.03
  -4  11  -2  577.58   16.31
  -4  11  -2  703.74   12.87
  -4  11  -2  701.13   13.07
  -4  11  -2  576.72   16.61
  -4  11  -3  524.43   10.33
   4 -11   3  494.62   10.02
  -4  11  -3  495.29   10.15
  -4  11  -4   74.76    3.48
   4 -11   4   76.92    5.17
  -4  11  -4   74.69    3.26
  -4  11  -5  365.93    8.35
  -4  11  -5  364.00    8.12
  -4  11  -5  353.78   10.76
  -4  11  -5  385.95    8.02
  -4  11  -5  376.40    8.11
  -4  11  -6   93.05    3.67
   4 -11   6   34.91    4.09
  -4  11  -6   99.47    3.74
  -4  11  -6   34.57    4.00
  -4  11  -6   98.62    3.47
   4 -11   7  473.20   11.75
  -4  11  -7  501.62   11.73
  -4  11  -7  451.33    6.92
  -4  11  -8  191.96    5.84
  -4  11  -8  178.60    5.28
   4 -11   8  200.66    7.71
  -4  11  -8  204.20    7.51
  -4  11  -8  181.30    4.61
  -4  11  -8  190.94    5.23
  -4  11  -8  187.72    5.49
  -4  11  -8  194.85    4.59
   4 -11   9   50.56    4.14
  -4  11  -9   97.36    3.19
  -4  11  -9   47.40    3.91
  -4  11  -9   92.05    3.72
  -4  11  -9   96.63    4.01
  -4  11  -9   54.69    2.49
  -4  11  -9   96.86    4.04
  -4  11  -9   90.09    3.44
  -4  11  -9   97.73    4.34
  -4  11 -10  300.53    6.28
  -4  11 -10  278.17    6.65
  -4  11 -10  292.65    6.35
  -4  11 -10  298.05    6.29
  -4  11 -10  295.22    6.99
  -4  11 -10  297.30    6.93
  -4  11 -10  302.19    7.22
  -4  11 -11   55.22    2.97
  -4  11 -11   56.72    3.62
  -4  11 -11   55.94    2.86
  -4  11 -11   51.15    2.80
  -4  11 -11   54.03    3.41
  -4  11 -12  300.27    7.61
  -4  11 -12  292.84    6.85
  -4  11 -12  291.20    6.79
  -4  11 -12  304.95    7.45
  -4  11 -13  372.23    8.75
  -4  11 -13  368.72    7.92
  -4  11 -13  369.81    8.41
  -4  11 -14    1.17    2.29
  -4  11 -14    0.85    2.01
  -4  11 -15  142.00    4.51
  -4  11 -15  146.29    4.45
  -4  11 -16   17.19    1.84
  -4  11 -16   18.53    1.81
  -4  11 -16   18.71    2.03
   4 -10 -10    1.93    0.86
   4 -10  -9    9.22    1.41
   4 -10  -9   11.66    1.38
   4 -10  -9   10.14    1.79
  -4  10   9   10.25    1.59
  -4  10   8    1.37    1.73
   4 -10  -8    0.46    2.11
  -4  10   7   43.48    2.92
  -4  10   6  207.37    5.07
  -4  10   6  221.37    6.18
  -4  10   5  452.39    9.90
  -4  10   5  458.24   15.61
  -4  10   5  449.03    8.92
  -4  10   4   34.73    5.88
  -4  10   4   48.87    2.72
  -4  10   4   35.11    4.87
  -4  10   4   44.38    3.28
   4 -10  -3   73.10    4.23
  -4  10   3   96.54    4.11
  -4  10   3   70.82    5.71
  -4  10   3   91.01    3.52
  -4  10   3   79.61    7.17
  -4  10   2   17.81    2.21
  -4  10   2    4.25    1.44
  -4  10   2   17.26    2.50
  -4  10   2   14.04    4.57
   4 -10  -2    3.71    2.44
  -4  10   2    4.57    2.34
  -4  10   2    7.56    3.14
  -4  10   1  114.21    3.91
  -4  10   1  114.45    7.11
   4 -10  -1  105.01    5.44
  -4  10   1  122.51    5.73
  -4  10   1   88.02    5.17
  -4  10   1  112.98    3.30
  -4  10   1   96.04    6.98
  -4  10   0  110.76    3.77
   4 -10   0   97.56    5.38
  -4  10  -1  176.21    5.13
  -4  10  -1  184.71    5.04
  -4  10  -2  386.73    7.97
  -4  10  -2  375.08    8.09
   4 -10   3  126.55    6.44
  -4  10  -3  143.96    7.24
  -4  10  -4   80.53    3.34
  -4  10  -4   84.86    3.51
  -4  10  -4   79.70    2.75
  -4  10  -4   82.56    3.27
  -4  10  -4   88.90    3.16
  -4  10  -5  337.53    7.34
  -4  10  -5  357.15    9.71
  -4  10  -5  337.95    7.29
  -4  10  -5  334.91    6.97
  -4  10  -6   16.29    2.12
  -4  10  -6   12.22    1.80
  -4  10  -6   10.43    1.83
  -4  10  -7  414.47    8.14
   4 -10   7  278.58    9.72
  -4  10  -7  419.03    7.96
  -4  10  -7  356.21    7.40
  -4  10  -7  286.73    9.54
  -4  10  -7  421.98    8.50
  -4  10  -7  305.13    6.77
  -4  10  -8   19.91    2.12
   4 -10   8   87.07    4.88
  -4  10  -8   18.73    1.92
  -4  10  -8   22.35    2.68
  -4  10  -8   78.05    4.44
  -4  10  -8   18.35    2.22
  -4  10  -8   18.82    1.78
  -4  10  -8   20.50    2.65
  -4  10  -8   19.12    2.37
  -4  10  -8   20.23    2.57
  -4  10  -8   20.79    2.03
  -4  10  -8   77.67    2.43
  -4  10  -9  104.08    2.75
  -4  10  -9   66.94    3.69
  -4  10  -9  106.85    4.94
  -4  10  -9   65.03    2.78
  -4  10  -9   63.78    3.00
  -4  10  -9   58.73    3.06
  -4  10  -9   64.17    3.81
  -4  10  -9   66.08    3.21
  -4  10  -9   71.34    3.34
  -4  10  -9   65.24    3.39
  -4  10 -10  171.79    5.34
  -4  10 -10  190.52    5.26
  -4  10 -10  185.87    5.19
  -4  10 -10  183.20    4.89
  -4  10 -10  185.83    5.49
  -4  10 -10  183.46    5.87
  -4  10 -10  181.94    5.33
  -4  10 -11   33.05    3.31
  -4  10 -11   30.27    2.74
  -4  10 -11   33.40    2.73
  -4  10 -11   29.44    2.97
  -4  10 -11   31.12    2.47
  -4  10 -12  728.21   14.00
  -4  10 -12  745.99   14.00
  -4  10 -12  780.25   14.44
  -4  10 -12  743.19   14.78
  -4  10 -13  337.61    7.81
  -4  10 -13  357.76    8.63
  -4  10 -13  350.31    8.14
  -4  10 -14    1.23    2.01
  -4  10 -14    0.99    2.07
  -4  10 -14    0.98    2.44
  -4  10 -15    7.26    2.35
  -4  10 -15    7.05    2.12
  -4  10 -15    7.01    2.33
  -4  10 -16    3.22    1.66
  -4  10 -16    4.47    1.60
   4  -9 -11    5.21    1.10
   4  -9 -11    3.23    1.03
   4  -9 -11    4.84    1.03
   4  -9 -10   31.72    1.93
  -4   9  10   28.94    1.83
  -4   9   9    2.90    1.74
   4  -9  -9    1.02    2.06
  -4   9   8    5.66    2.19
  -4   9   7  133.61    4.78
  -4   9   6  190.72    4.93
  -4   9   6  202.69    5.87
  -4   9   5  399.00    8.18
  -4   9   5  374.93   12.82
  -4   9   5  392.17    8.94
  -4   9   4    5.75    2.29
  -4   9   4    6.36    1.79
  -4   9   4    6.53    3.71
  -4   9   3  328.41    6.27
  -4   9   3  306.42    6.94
  -4   9   3  305.85    7.47
  -4   9   3  349.29    9.39
  -4   9   3  273.13    9.95
   4  -9  -3  313.36    8.99
   4  -9  -2  273.14    8.15
  -4   9   2  217.76    5.94
  -4   9   2  201.42    5.50
  -4   9   2  267.85    9.65
  -4   9   2  299.50    8.54
  -4   9   2  172.42    7.51
  -4   9   2  189.73    9.27
  -4   9   2  282.45    5.30
  -4   9   1    7.13    1.78
   4  -9  -1    7.39    2.52
  -4   9   1    5.65    4.17
  -4   9   1    5.32    3.87
  -4   9   1    6.01    1.42
  -4   9   1    5.90    2.49
  -4   9   1    6.38    2.65
  -4   9   0  133.48    3.97
  -4   9   0  136.32    4.19
   4  -9   0  140.97    5.92
  -4   9   0  125.15    6.91
   4  -9   1   51.62    4.09
  -4   9  -1   55.70    5.20
  -4   9  -1   63.63    5.23
  -4   9  -2   90.04    5.67
  -4   9  -2   93.53    5.97
   4  -9   3   43.05    3.76
  -4   9  -3   27.64    4.07
  -4   9  -4  940.81   18.14
  -4   9  -4  820.76   14.55
  -4   9  -5 1189.42   19.59
  -4   9  -5 1092.05   18.87
  -4   9  -5 1255.73   21.91
  -4   9  -5 1069.82   18.75
  -4   9  -5 1188.59   19.19
  -4   9  -6  169.01    6.75
  -4   9  -6  239.86    5.63
   4  -9   6  165.39    6.91
  -4   9  -6  195.72    4.91
  -4   9  -6  233.77    5.16
  -4   9  -6  231.72    5.34
  -4   9  -6  236.77    4.96
  -4   9  -6  167.93    4.37
  -4   9  -7  370.00    7.42
  -4   9  -7  381.46    7.34
  -4   9  -7  378.04    7.53
  -4   9  -7  296.66    9.25
  -4   9  -7  380.09    7.04
   4  -9   7  282.73    9.39
  -4   9  -7  369.60    8.13
  -4   9  -7  337.70    7.38
  -4   9  -7  372.07    7.67
  -4   9  -7  370.78    7.27
  -4   9  -7  366.77    7.30
  -4   9  -7  312.54    6.65
  -4   9  -8  112.68    4.14
   4  -9   8   65.09    4.37
  -4   9  -8  112.20    3.62
  -4   9  -8  103.37    3.07
  -4   9  -8  116.90    4.34
  -4   9  -8  115.31    3.64
  -4   9  -8  114.02    3.75
  -4   9  -8   68.61    4.20
  -4   9  -8   68.78    2.61
  -4   9  -8  110.07    3.24
  -4   9  -8  101.36    3.97
  -4   9  -8  111.42    3.79
  -4   9  -8  117.93    3.77
  -4   9  -9   23.17    2.57
  -4   9  -9   22.23    1.70
  -4   9  -9   22.63    2.29
  -4   9  -9   24.12    3.05
  -4   9  -9   24.52    1.94
  -4   9  -9   24.59    2.34
  -4   9  -9   22.12    2.37
  -4   9  -9   25.74    2.35
  -4   9  -9   24.43    2.03
  -4   9  -9   22.48    2.87
  -4   9 -10   49.74    3.06
  -4   9 -10   53.15    3.25
  -4   9 -10   54.49    3.70
  -4   9 -10   52.26    2.30
  -4   9 -10   54.75    2.75
  -4   9 -10   55.70    3.26
  -4   9 -10   52.56    2.94
  -4   9 -10   50.37    2.70
  -4   9 -11  426.37    9.24
  -4   9 -11  411.04    8.74
  -4   9 -11  424.02    9.18
  -4   9 -11  436.82    9.41
  -4   9 -11  405.25    7.97
  -4   9 -11  413.65    9.82
  -4   9 -11  421.14    8.62
  -4   9 -12  904.10   16.91
  -4   9 -12  872.89   16.79
  -4   9 -12  865.24   16.05
  -4   9 -12  896.69   16.38
  -4   9 -12  846.90   16.02
  -4   9 -13  347.35    8.71
  -4   9 -13  337.17    8.00
  -4   9 -13  357.62    8.27
  -4   9 -14    2.51    2.56
  -4   9 -14    3.34    2.50
  -4   9 -14    4.20    2.55
  -4   9 -14    3.44    2.19
  -4   9 -15    6.40    2.33
  -4   9 -15    5.64    2.32
  -4   9 -15    5.31    2.29
  -4   9 -16   10.21    1.88
  -4   9 -16   10.64    1.87
   4  -8 -12   35.55    1.45
   4  -8 -12   36.63    1.65
   4  -8 -12   38.17    1.77
   4  -8 -11   42.28    2.22
  -4   8  10   54.71    2.71
   4  -8 -10   54.28    3.06
  -4   8   9    0.38    2.13
   4  -8  -9    1.51    1.27
  -4   8   8    6.37    2.26
   4  -8  -8    5.12    1.41
  -4   8   7  104.84    3.46
  -4   8   7  104.12    4.23
   4  -8  -7  102.68    3.15
  -4   8   6  334.55    7.10
  -4   8   6  335.53    7.84
   4  -8  -6  316.27    6.46
  -4   8   5  198.11    5.00
  -4   8   5  212.53    5.69
  -4   8   5  205.79    8.95
  -4   8   4  127.70    4.37
  -4   8   4  130.75    3.99
  -4   8   3  813.04   14.17
  -4   8   3  820.26   13.49
  -4   8   3  800.65   14.66
  -4   8   3  859.01   17.09
   4  -8  -3  800.58   16.65
   4  -8  -2  162.97    6.13
  -4   8   2  190.08    7.98
  -4   8   2  175.94    6.47
  -4   8   2  179.84    6.81
  -4   8   2  172.34    4.12
  -4   8   1   20.13    4.16
  -4   8   1   45.15    3.60
  -4   8   1   31.30    4.60
  -4   8   1   13.79    2.83
  -4   8   1   41.16    1.89
  -4   8   0   28.00    2.65
  -4   8   0   29.48    4.23
  -4   8  -1   23.62    4.04
  -4   8  -1   20.75    4.04
  -4   8  -2    1.43    3.50
  -4   8  -2    2.33    3.33
  -4   8  -3  439.43   10.74
  -4   8  -3  435.12   12.07
  -4   8  -4 1375.51   25.92
  -4   8  -4 1536.50   23.69
  -4   8  -5 2432.45   38.47
  -4   8  -5 2528.66   38.19
  -4   8  -6   67.76    2.95
   4  -8   6   75.76    4.24
  -4   8  -6   77.82    4.16
  -4   8  -6   50.60    2.61
  -4   8  -6   51.37    2.41
  -4   8  -6   54.38    2.23
  -4   8  -6   74.86    2.35
   4  -8   7  251.32    7.75
  -4   8  -7  230.77    5.53
  -4   8  -7  236.56    5.76
  -4   8  -7  260.69    7.63
  -4   8  -7  224.15    5.12
  -4   8  -7  232.98    5.66
  -4   8  -7  235.05    5.52
  -4   8  -7  248.49    6.20
  -4   8  -7  237.74    5.52
  -4   8  -7  262.91    5.02
  -4   8  -8  186.71    3.64
  -4   8  -8  132.01    4.62
  -4   8  -8  130.60    4.16
  -4   8  -8  123.53    3.57
  -4   8  -8  135.32    4.22
  -4   8  -8  131.30    4.28
  -4   8  -8  194.66    6.12
  -4   8  -8  130.02    3.71
  -4   8  -8  129.75    4.11
  -4   8  -8  152.49    4.78
  -4   8  -8  131.22    4.09
  -4   8  -8  144.86    4.87
  -4   8  -9  117.50    3.66
  -4   8  -9  111.98    4.13
  -4   8  -9  111.37    3.34
  -4   8  -9  111.73    4.04
  -4   8  -9  114.49    4.06
  -4   8  -9  117.15    3.83
  -4   8  -9  118.29    4.66
  -4   8  -9  117.63    3.58
  -4   8  -9  113.07    4.06
  -4   8  -9  121.27    4.75
  -4   8 -10  336.74    8.52
  -4   8 -10  338.64    7.34
  -4   8 -10  340.54    7.00
  -4   8 -10  343.02    7.99
  -4   8 -10  332.92    7.90
  -4   8 -10  358.10    8.05
  -4   8 -10  346.96    7.29
  -4   8 -10  340.37    7.43
  -4   8 -11  733.91   14.86
  -4   8 -11  774.68   14.42
  -4   8 -11  744.60   14.25
  -4   8 -11  755.94   13.70
  -4   8 -11  747.34   13.06
  -4   8 -11  735.68   14.30
  -4   8 -11  749.81   13.52
  -4   8 -12  788.89   15.71
  -4   8 -12  774.85   14.30
  -4   8 -12  823.82   15.78
  -4   8 -12  793.23   14.96
  -4   8 -12  774.56   14.97
  -4   8 -12  775.65   13.53
  -4   8 -12  814.81   15.18
  -4   8 -12  804.18   14.09
  -4   8 -13  236.06    6.43
  -4   8 -13  246.53    7.16
  -4   8 -13  225.03    5.73
  -4   8 -13  249.58    7.08
  -4   8 -13  238.52    6.51
  -4   8 -14   41.08    3.34
  -4   8 -14   40.11    3.46
  -4   8 -14   41.71    3.47
  -4   8 -14   39.84    2.19
  -4   8 -15   79.77    3.75
  -4   8 -15   74.78    3.73
  -4   8 -16   25.65    2.14
   4  -7 -13   26.30    1.59
   4  -7 -13   28.88    1.51
   4  -7 -12   37.70    1.91
   4  -7 -12   41.41    2.31
  -4   7  11  171.05    4.41
   4  -7 -11  157.87    3.86
   4  -7 -11  160.57    4.60
  -4   7  10  152.45    4.61
   4  -7 -10  143.32    3.85
  -4   7   9  102.56    4.02
   4  -7  -9  101.07    3.22
  -4   7   8   15.83    2.48
   4  -7  -8   18.60    1.72
  -4   7   8   16.45    1.83
  -4   7   8   13.22    4.92
  -4   7   7   11.11    1.78
  -4   7   7   12.21    2.38
   4  -7  -7   10.64    1.49
   4  -7  -6  101.13    2.96
  -4   7   6   98.84    3.95
   4  -7  -5    8.58    1.17
  -4   7   5   10.37    1.74
  -4   7   5   11.00    2.07
  -4   7   4  345.99    7.57
   4  -7  -4  387.19    9.17
  -4   7   4  348.51    7.16
   4  -7  -4  316.99    8.08
  -4   7   4  419.46    9.77
  -4   7   3 1316.82   23.73
  -4   7   3 1267.82   20.26
  -4   7   2  936.44   19.53
  -4   7   2  943.01   15.44
  -4   7   1   46.33    3.49
  -4   7   1   18.04    3.94
  -4   7   1   10.44    2.55
  -4   7   1   42.80    1.84
  -4   7   0    7.65    2.68
  -4   7   0    5.74    3.51
  -4   7   0    5.80    1.95
  -4   7  -1  182.31    6.18
  -4   7  -1  169.18    6.45
  -4   7  -2  131.63    5.21
  -4   7  -2  100.57    5.06
  -4   7  -3  102.72    4.70
  -4   7  -3   99.90    5.71
  -4   7  -4 1204.92   20.30
  -4   7  -4 1118.78   16.59
  -4   7  -5 1645.30   31.63
  -4   7  -5 2046.92   29.34
  -4   7  -5 1966.23   32.72
  -4   7  -5 1767.72   28.64
  -4   7  -6   52.50    2.51
  -4   7  -6    3.28    2.18
  -4   7  -6   45.15    4.18
  -4   7  -7  898.69   16.34
  -4   7  -7  961.87   18.06
  -4   7  -7  885.73   15.84
  -4   7  -7  904.65   15.78
   4  -7   7  964.80   18.09
  -4   7  -7  941.88   14.88
  -4   7  -7  903.50   15.66
  -4   7  -7  916.41   15.95
  -4   7  -8  102.13    3.58
  -4   7  -8  105.04    3.15
  -4   7  -8  112.45    4.13
  -4   7  -8  104.00    3.64
  -4   7  -8  103.25    3.36
  -4   7  -8  104.98    3.16
  -4   7  -8  105.07    3.08
  -4   7  -8  101.72    3.48
  -4   7  -8  103.05    4.03
  -4   7  -8  102.30    3.76
  -4   7  -8   92.70    3.99
  -4   7  -8  108.71    3.32
  -4   7  -8  104.31    3.11
  -4   7  -9  580.50   12.16
  -4   7  -9  585.38   11.65
  -4   7  -9  615.22   11.43
  -4   7  -9  599.56   11.06
  -4   7  -9  611.68   10.87
  -4   7  -9  579.50   11.60
  -4   7  -9  601.46   11.11
  -4   7  -9  621.30   11.71
  -4   7  -9  578.56   10.98
  -4   7  -9  614.48   10.98
  -4   7 -10  267.47    5.97
  -4   7 -10  273.37    6.63
  -4   7 -10  273.72    7.52
  -4   7 -10  267.90    6.99
  -4   7 -10  279.58    6.98
  -4   7 -10  278.30    6.92
  -4   7 -10  268.65    6.08
  -4   7 -10  280.41    6.28
  -4   7 -11  149.95    5.21
  -4   7 -11  161.19    5.21
  -4   7 -11  151.87    5.19
  -4   7 -11  152.88    4.43
  -4   7 -11  149.29    4.80
  -4   7 -11  161.43    5.69
  -4   7 -11  151.57    4.28
  -4   7 -11  161.31    5.80
  -4   7 -11  145.93    4.07
  -4   7 -12  299.88    6.42
  -4   7 -12  311.57    8.23
  -4   7 -12  314.50    8.42
  -4   7 -12  307.55    7.30
  -4   7 -12  306.11    7.75
  -4   7 -12  312.57    6.84
  -4   7 -12  302.53    6.62
  -4   7 -12  293.31    7.63
  -4   7 -13   23.05    1.56
  -4   7 -13   24.64    3.27
  -4   7 -13   26.10    3.48
  -4   7 -13   22.13    2.37
  -4   7 -13   26.93    3.33
  -4   7 -14   75.64    3.14
  -4   7 -14   82.32    4.17
  -4   7 -14   78.06    3.63
  -4   7 -14   79.91    4.30
  -4   7 -15  264.59    6.72
  -4   7 -15  253.08    5.47
   4  -6 -14   23.17    1.38
   4  -6 -14   21.84    1.36
   4  -6 -13    6.14    1.52
  -4   6  12  176.84    4.42
   4  -6 -12  183.47    4.21
  -4   6  11  607.96   11.37
   4  -6 -11  588.74   10.74
  -4   6  10  149.88    4.72
   4  -6 -10  139.73    4.00
   4  -6  -9  100.24    7.86
   4  -6  -9   92.58    3.18
  -4   6   9   98.74    3.95
  -4   6   9  110.73    7.11
  -4   6   8    2.28    1.52
   4  -6  -8    0.92    1.34
  -4   6   8    2.55    2.14
  -4   6   7   58.73    2.60
   4  -6  -7   55.85    2.25
   4  -6  -7   56.36    3.86
  -4   6   7   58.91    3.12
  -4   6   6   22.68    2.28
   4  -6  -6   19.32    1.43
  -4   6   6   19.25    1.78
   4  -6  -6   23.14    2.80
   4  -6  -5  156.94    3.47
  -4   6   5  158.04    4.39
  -4   6   5  168.16    4.09
  -4   6   4 1287.09   20.36
  -4   6   4 1320.73   23.55
  -4   6   3 1181.07   21.43
  -4   6   3 1151.31   18.33
  -4   6   2  336.49    8.32
  -4   6   2  324.80    8.55
  -4   6   2  330.75    6.08
  -4   6   1 1026.80   18.99
  -4   6   1 1001.24   18.44
  -4   6   1  985.14   15.89
  -4   6   0   27.05    3.08
  -4   6   0   22.34    1.48
  -4   6   0   22.90    2.77
  -4   6  -1   91.12    4.23
  -4   6  -1   90.21    2.58
  -4   6  -2  471.61    9.85
  -4   6  -3   25.14    2.60
  -4   6  -3    7.13    2.40
  -4   6  -3    8.04    2.53
  -4   6  -3   28.85    2.92
  -4   6  -3   10.37    1.35
  -4   6  -4 1304.11   21.08
  -4   6  -4 1184.39   22.99
  -4   6  -4 1231.58   23.03
  -4   6  -4 1404.16   20.82
  -4   6  -4 1329.42   23.43
  -4   6  -4 1264.92   20.31
  -4   6  -5  191.13    6.14
  -4   6  -5  237.20    4.93
  -4   6  -5  230.27    7.24
  -4   6  -5  196.30    4.18
  -4   6  -6  160.61    3.51
  -4   6  -6  171.46    4.42
  -4   6  -6  157.44    5.42
   4  -6   7 1051.17   19.07
  -4   6  -7  982.08   17.57
  -4   6  -7 1008.05   17.50
  -4   6  -7 1032.15   17.34
  -4   6  -7 1084.14   17.73
  -4   6  -7 1080.65   19.40
  -4   6  -7  999.35   16.91
  -4   6  -7 1146.62   22.12
  -4   6  -7 1046.43   18.02
  -4   6  -8    7.61    2.25
  -4   6  -8    6.66    2.14
  -4   6  -8    5.15    2.03
  -4   6  -8    4.10    1.34
  -4   6  -8    4.72    1.98
  -4   6  -8    5.06    1.47
  -4   6  -8    4.42    1.45
  -4   6  -8    2.54    1.67
  -4   6  -8    4.45    1.73
  -4   6  -8    5.50    2.65
  -4   6  -8    3.90    1.34
  -4   6  -8    5.34    3.75
  -4   6  -9  215.46    5.92
  -4   6  -9  216.27    5.72
  -4   6  -9  222.09    5.95
  -4   6  -9  215.10    6.25
  -4   6  -9  215.51    5.12
  -4   6  -9  219.83    5.44
  -4   6  -9  215.60    5.76
  -4   6  -9  216.47    5.03
  -4   6 -10  101.45    4.64
  -4   6 -10  102.65    4.56
  -4   6 -10  108.46    3.43
  -4   6 -10   98.98    4.27
  -4   6 -10  101.80    3.72
  -4   6 -10  105.68    4.15
  -4   6 -10  101.31    3.33
  -4   6 -10  100.60    4.05
  -4   6 -11  128.30    3.82
  -4   6 -11  131.21    4.66
  -4   6 -11  133.61    5.35
  -4   6 -11  135.51    4.31
  -4   6 -11  127.20    3.83
  -4   6 -11  127.41    4.79
  -4   6 -11  132.69    4.83
  -4   6 -12   12.07    2.00
  -4   6 -12   11.07    3.14
  -4   6 -12   10.86    2.97
  -4   6 -12    8.44    2.28
  -4   6 -12    9.39    2.68
  -4   6 -12   10.01    1.66
  -4   6 -12    7.68    2.70
  -4   6 -12    9.54    2.64
  -4   6 -12   10.97    1.64
  -4   6 -13   81.19    4.54
  -4   6 -13   84.64    3.68
  -4   6 -13   80.17    3.24
  -4   6 -13   85.39    2.80
  -4   6 -13   77.29    3.95
  -4   6 -13   79.91    2.69
  -4   6 -13   81.50    4.37
  -4   6 -14  139.71    4.49
  -4   6 -14  131.56    5.12
  -4   6 -14  124.10    4.08
  -4   6 -15  227.53    6.03
  -4   6 -15  217.26    4.98
  -4   6 -15  225.80    5.84
   4  -5 -15    7.11    0.89
   4  -5 -14   29.32    1.89
  -4   5  12  250.83    5.84
   4  -5 -12  250.52    5.54
   4  -5 -12  237.87    5.51
   4  -5 -11  662.29   12.17
  -4   5  11  699.39   12.82
  -4   5  10  242.54    6.09
   4  -5 -10  219.37    5.35
   4  -5  -9    2.98    4.52
  -4   5   9    3.69    4.25
  -4   5   9    5.85    2.14
   4  -5  -9    4.34    1.53
   4  -5  -9    5.22    2.84
  -4   5   9    5.01    1.54
  -4   5   8  107.03    3.89
   4  -5  -8   99.31    3.13
  -4   5   8  103.04    3.28
   4  -5  -8  100.00    4.56
  -4   5   7    7.27    1.95
   4  -5  -7    7.03    1.27
   4  -5  -7    6.56    2.43
  -4   5   7    8.16    1.51
  -4   5   6    1.60    1.38
   4  -5  -6    1.50    0.99
   4  -5  -6    0.56    1.99
  -4   5   6    1.76    1.63
   4  -5  -5   76.16    2.14
  -4   5   4 1223.97   20.72
  -4   5   4 1211.86   21.29
  -4   5   3  865.17   16.65
  -4   5   3  850.27   13.94
  -4   5   2    4.76    2.34
  -4   5   2    5.82    2.15
  -4   5   2    6.93    1.27
  -4   5   1 1398.48   23.44
  -4   5   1 1354.67   20.54
  -4   5   0  441.21    9.09
  -4   5   0  447.25    9.65
  -4   5   0  324.42    7.47
  -4   5   0  334.54    9.54
  -4   5   0  438.15    7.01
  -4   5  -1  115.94    4.38
  -4   5  -1  108.75    3.73
  -4   5  -2  242.02    6.14
  -4   5  -2  230.86    6.24
  -4   5  -3   41.13    2.93
  -4   5  -3   51.70    2.78
  -4   5  -3   42.03    3.08
  -4   5  -3   52.45    3.37
  -4   5  -3   41.78    1.69
  -4   5  -4  366.22    6.71
  -4   5  -4  351.44    8.73
  -4   5  -4  452.31    7.43
  -4   5  -4  429.91    9.65
  -4   5  -4  362.60    8.72
  -4   5  -5   37.67    1.49
  -4   5  -5   44.29    2.97
  -4   5  -5   43.30    2.83
  -4   5  -5    8.88    1.91
  -4   5  -5   14.01    3.25
  -4   5  -6  687.37   15.26
  -4   5  -7 1316.31   22.44
  -4   5  -7 1362.05   21.77
  -4   5  -7 1373.10   22.83
  -4   5  -8  145.68    4.58
  -4   5  -8  154.74    4.34
  -4   5  -8  153.64    4.67
  -4   5  -8  154.75    4.68
  -4   5  -8  149.47    4.46
  -4   5  -8  156.90    3.92
  -4   5  -8  153.65    4.03
  -4   5  -9  180.22    5.36
  -4   5  -9  175.34    5.63
  -4   5  -9  175.74    5.31
  -4   5  -9  181.38    4.73
  -4   5  -9  180.63    5.06
  -4   5  -9  187.78    5.29
  -4   5  -9  190.48    4.55
  -4   5  -9  169.13    8.37
  -4   5 -10   90.21    3.68
  -4   5 -10   90.61    4.38
  -4   5 -10   90.25    4.02
  -4   5 -10   94.28    3.35
  -4   5 -10   90.33    4.02
  -4   5 -10   98.60    4.04
  -4   5 -10   93.31    3.15
  -4   5 -11    3.14    2.78
  -4   5 -11    1.91    2.28
  -4   5 -11    1.93    1.90
  -4   5 -11    2.68    1.57
  -4   5 -11    1.71    2.43
  -4   5 -11    1.99    2.83
  -4   5 -11    2.44    2.40
  -4   5 -11    0.65    1.39
  -4   5 -11    1.67    2.67
  -4   5 -12   79.13    3.92
  -4   5 -12   85.75    4.54
  -4   5 -12   84.72    3.12
  -4   5 -12   81.78    3.95
  -4   5 -12   85.06    3.59
  -4   5 -12   80.21    2.83
  -4   5 -12   83.65    4.67
  -4   5 -13  338.37    9.01
  -4   5 -13  362.72    8.20
  -4   5 -13  357.93    8.87
  -4   5 -13  349.22    7.11
  -4   5 -13  358.94    8.23
  -4   5 -13  349.31    7.73
  -4   5 -13  369.11    9.02
  -4   5 -14  263.81    6.22
  -4   5 -14  243.16    6.08
  -4   5 -14  262.10    6.87
  -4   5 -14  250.96    5.76
  -4   5 -15  126.55    3.57
  -4   5 -15  138.69    4.24
   4  -4 -15    2.77    1.23
   4  -4 -14   48.39    2.09
   4  -4 -13   15.46    1.90
  -4   4  13   17.95    1.89
   4  -4 -13   16.67    1.75
  -4   4  12  354.17    7.67
   4  -4 -12  345.23    7.30
  -4   4  11  493.67    9.86
   4  -4 -11  487.27    9.32
  -4   4  10   46.74    2.30
   4  -4 -10   49.46    2.52
   4  -4 -10   50.85    3.66
  -4   4  10   51.50    3.00
  -4   4   9  185.99    8.18
  -4   4   9  216.15    4.95
   4  -4  -9  205.64    4.89
   4  -4  -9  190.68    9.61
   4  -4  -9  196.95    6.13
  -4   4   9  211.50    5.55
  -4   4   8   45.91    2.24
  -4   4   8   49.09    2.76
   4  -4  -8   39.78    2.00
   4  -4  -8   44.29    3.07
  -4   4   7   26.96    2.15
   4  -4  -7   27.63    1.60
  -4   4   7   27.53    1.85
   4  -4  -7   26.24    2.42
   4  -4  -6    0.46    0.92
  -4   4   5  284.75    7.45
   4  -4  -5  385.53    6.29
  -4   4   4  463.54    9.56
  -4   4   4  475.36   10.42
  -4   4   3  329.66    7.51
  -4   4   3  327.20    8.05
  -4   4   2  787.20   14.75
  -4   4   2  843.56   15.43
  -4   4   1 1095.87   19.51
  -4   4   1 1094.96   20.03
  -4   4   1 1140.99   18.10
  -4   4   0 1063.78   19.19
  -4   4   0 1087.24   17.78
  -4   4  -1  175.01    4.88
  -4   4  -1  168.09    5.81
  -4   4  -2  527.65   10.29
  -4   4  -2  526.98   12.04
  -4   4  -2  637.79   11.76
  -4   4  -2  647.37   11.40
  -4   4  -2  483.06   10.71
  -4   4  -3  210.42    5.61
  -4   4  -3  208.12    5.79
  -4   4  -4    8.82    1.93
  -4   4  -4    8.36    2.08
  -4   4  -4    4.41    2.84
  -4   4  -5  203.79    5.68
  -4   4  -5  220.34    7.10
  -4   4  -6 1461.93   27.10
  -4   4  -7 1695.28   28.00
  -4   4  -7 1716.82   27.38
  -4   4  -7 1751.24   27.99
  -4   4  -7 1652.68   27.84
  -4   4  -7 1701.42   26.62
  -4   4  -7 1829.84   28.19
  -4   4  -7 1758.96   27.15
  -4   4  -7 1690.41   27.85
  -4   4  -8  204.46    5.35
  -4   4  -8  209.46    5.79
  -4   4  -8  195.03    5.52
  -4   4  -8  196.27    5.76
  -4   4  -8  204.68    4.98
  -4   4  -8  196.97    5.42
  -4   4  -8  208.86    4.34
  -4   4  -8  205.74    5.59
  -4   4  -8  200.52    4.66
  -4   4  -8  222.66    8.75
  -4   4  -8  203.28    4.80
  -4   4  -9    2.82    2.44
  -4   4  -9    3.18    2.47
  -4   4  -9    2.69    1.10
  -4   4  -9    2.45    2.18
  -4   4  -9    2.77    2.08
  -4   4  -9    2.86    1.82
  -4   4  -9    2.42    1.53
  -4   4  -9    2.89    2.08
  -4   4  -9    4.12    1.39
  -4   4  -9    2.83    3.85
  -4   4 -10  144.42    5.56
  -4   4 -10  144.23    4.32
  -4   4 -10  147.70    4.93
  -4   4 -10  143.33    5.06
  -4   4 -10  141.21    4.86
  -4   4 -10  142.17    4.93
  -4   4 -10  144.76    3.97
  -4   4 -10  150.99    8.34
  -4   4 -10  148.32    5.27
  -4   4 -10  144.45    4.81
  -4   4 -11   41.58    3.51
  -4   4 -11   41.00    3.82
  -4   4 -11   37.79    3.13
  -4   4 -11   39.64    3.16
  -4   4 -11   38.99    3.58
  -4   4 -11   42.50    2.59
  -4   4 -11   42.47    2.99
  -4   4 -11   42.88    3.73
  -4   4 -11   38.64    2.11
  -4   4 -11   38.50    3.22
  -4   4 -12  287.01    7.27
  -4   4 -12  276.18    7.74
  -4   4 -12  274.23    6.31
  -4   4 -12  271.97    6.97
  -4   4 -12  278.45    6.93
  -4   4 -12  265.12    5.65
  -4   4 -12  282.32    7.98
  -4   4 -13  429.28    9.02
  -4   4 -13  435.21    9.97
  -4   4 -13  423.45    8.28
  -4   4 -13  441.66    9.11
  -4   4 -13  430.83    9.28
  -4   4 -14  449.05    9.56
  -4   4 -14  444.46    8.61
  -4   4 -14  442.12    8.95
  -4   4 -15   69.59    2.51
   4  -3 -16   28.53    1.54
   4  -3 -16   28.50    1.44
   4  -3 -15   20.35    1.60
   4  -3 -15   21.51    1.94
   4  -3 -14   25.67    2.14
   4  -3 -13   23.60    2.06
  -4   3  13   20.90    2.15
  -4   3  12  221.31    5.69
   4  -3 -12  205.06    5.28
   4  -3 -11  161.30    5.53
   4  -3 -11  157.65    4.46
  -4   3  10    6.76    2.07
   4  -3 -10    9.37    4.49
  -4   3  10    7.81    1.59
   4  -3 -10    7.53    1.68
   4  -3 -10    8.83    2.52
   4  -3  -9  607.13   16.87
  -4   3   9  614.16   10.93
   4  -3  -9  591.60   10.79
  -4   3   9  642.81   11.56
   4  -3  -9  602.07   12.01
  -4   3   9  563.26   14.48
  -4   3   8  560.90   10.17
  -4   3   8  562.45   10.68
   4  -3  -8  562.91    9.98
   4  -3  -8  554.25   10.94
   4  -3  -7  153.89    3.53
   4  -3  -6   18.18    1.74
  -4   3   6   16.35    1.69
  -4   3   5   34.32    2.21
  -4   3   4   16.24    1.96
  -4   3   3  125.88    4.59
  -4   3   3  124.03    4.04
  -4   3   2  738.48   13.57
  -4   3   2  729.23   14.03
  -4   3   1 1163.91   19.24
  -4   3   1 1048.48   19.07
  -4   3   1 1201.95   19.78
  -4   3   1 1054.89   19.68
  -4   3   0 3094.40   49.57
  -4   3   0 3048.32   50.47
  -4   3  -1  592.07   11.92
  -4   3  -1  555.88   10.59
  -4   3  -2  225.59    5.80
  -4   3  -2  216.87    5.97
  -4   3  -3    3.20    1.80
  -4   3  -3    5.65    1.51
  -4   3  -4  163.00    4.08
  -4   3  -4  179.67    6.25
  -4   3  -5  529.96    9.83
  -4   3  -5  515.22   11.79
  -4   3  -6 1751.21   26.84
  -4   3  -6 1730.76   28.03
  -4   3  -7 1818.44   29.58
  -4   3  -7 1781.19   29.09
  -4   3  -7 1812.95   29.30
  -4   3  -7 1861.08   29.36
  -4   3  -7 1809.33   29.09
  -4   3  -7 1806.00   28.74
  -4   3  -7 1809.64   27.95
  -4   3  -7 1812.03   29.21
  -4   3  -7 1801.58   28.37
  -4   3  -7 1824.64   33.37
  -4   3  -7 1704.35   29.36
  -4   3  -8    0.63    2.00
  -4   3  -8    1.18    2.11
  -4   3  -8    2.86    2.08
  -4   3  -8    0.92    1.52
  -4   3  -8    1.46    1.87
  -4   3  -8    0.87    1.04
  -4   3  -8    2.58    1.85
  -4   3  -8    2.07    2.19
  -4   3  -8    2.18    1.44
  -4   3  -8    1.38    1.27
  -4   3  -8    2.01    3.49
  -4   3  -8    1.02    1.30
  -4   3  -9   74.50    3.79
  -4   3  -9   75.36    3.77
  -4   3  -9   73.76    3.55
  -4   3  -9   69.72    4.05
  -4   3  -9   74.47    3.52
  -4   3  -9   77.41    3.07
  -4   3  -9   83.34    2.68
  -4   3  -9   73.31    3.52
  -4   3  -9   76.66    3.56
  -4   3  -9   79.80    2.80
  -4   3  -9   78.14    6.04
  -4   3  -9   76.33    2.95
  -4   3  -9   77.35    3.16
  -4   3 -10  186.58    5.80
  -4   3 -10  192.71    6.43
  -4   3 -10  181.46    6.18
  -4   3 -10  186.88    6.12
  -4   3 -10  185.96    5.13
  -4   3 -10  193.77    5.57
  -4   3 -10  186.23    5.63
  -4   3 -10  183.43    5.87
  -4   3 -10  189.43    4.53
  -4   3 -10  181.19    4.96
  -4   3 -10  189.96    5.51
  -4   3 -10  187.15    4.58
  -4   3 -10  160.12    8.43
  -4   3 -11   86.63    3.85
  -4   3 -11   83.01    4.48
  -4   3 -11   82.82    3.84
  -4   3 -11   88.84    3.46
  -4   3 -11   86.99    4.72
  -4   3 -11   86.75    3.95
  -4   3 -11   82.90    2.89
  -4   3 -11   82.08    2.78
  -4   3 -12  249.81    7.20
  -4   3 -12  244.65    5.92
  -4   3 -12  247.38    6.33
  -4   3 -12  251.72    6.55
  -4   3 -13  307.28    7.04
  -4   3 -13  303.38    7.70
  -4   3 -13  298.02    6.30
  -4   3 -14  260.74    5.76
   4  -2 -16   73.46    2.46
   4  -2 -16   85.44    2.78
   4  -2 -15   89.11    3.41
   4  -2 -15   84.93    3.15
  -4   2  14   20.61    1.95
   4  -2 -13    9.74    1.89
  -4   2  13    8.62    2.03
  -4   2  12  174.10    4.96
   4  -2 -12  164.58    4.58
   4  -2 -12  162.16    4.58
   4  -2 -12  159.66    5.33
  -4   2  11    3.97    1.53
  -4   2  11    4.56    2.01
   4  -2 -11    3.21    1.92
   4  -2 -11    3.74    1.70
   4  -2 -11    4.15    2.39
   4  -2 -11    0.95    4.24
  -4   2  10  183.39    5.06
  -4   2  10  185.03    4.51
   4  -2 -10  181.68    4.76
   4  -2 -10  182.99    4.63
   4  -2 -10  187.44    5.39
   4  -2 -10  192.20    9.21
  -4   2  10  201.29    7.67
   4  -2  -9 1519.96   29.63
  -4   2   9 1397.61   22.74
   4  -2  -9 1399.21   22.92
   4  -2  -9 1418.21   22.69
   4  -2  -9 1390.18   23.51
  -4   2   9 1518.43   26.97
  -4   2   8  913.32   19.21
   4  -2  -8  989.23   15.88
   4  -2  -7  343.19    5.56
  -4   2   7  285.26    8.48
  -4   2   6  207.65    4.69
   4  -2  -6  207.74    4.88
  -4   2   5  698.07   12.80
  -4   2   5  697.46   14.12
  -4   2   4  141.54    4.18
  -4   2   4  128.55    5.20
  -4   2   3  133.86    4.04
  -4   2   3  123.73    4.81
  -4   2   2 1884.49   28.70
  -4   2   2 1634.09   28.90
  -4   2   1 5151.28   76.79
  -4   2   1 4897.43   76.63
  -4   2   1 5017.19   77.07
  -4   2   0 1286.31   21.66
  -4   2   0 1347.68   22.48
  -4   2  -1  912.88   15.99
  -4   2  -2   79.14    3.22
  -4   2  -3   45.88    2.56
  -4   2  -3   48.78    2.11
  -4   2  -4  483.05    8.87
   4  -2   4  441.47    8.53
  -4   2  -5  777.43   13.46
  -4   2  -5  805.06   12.54
  -4   2  -6 1260.15   19.76
  -4   2  -6 1224.86   20.92
  -4   2  -7  185.74    4.15
  -4   2  -7  208.27    5.21
  -4   2  -7  191.09    4.88
  -4   2  -7  198.50    5.17
  -4   2  -7  200.50    5.30
  -4   2  -7  204.56    5.35
  -4   2  -7  204.96    5.74
  -4   2  -7  192.49    4.44
  -4   2  -7  190.32    4.55
  -4   2  -7  193.29    4.97
  -4   2  -8  127.33    3.31
  -4   2  -8  120.55    4.77
  -4   2  -8  118.82    4.60
  -4   2  -8  121.27    4.12
  -4   2  -8  121.92    4.08
  -4   2  -8  115.72    4.26
  -4   2  -8  117.27    4.23
  -4   2  -8  121.49    3.41
  -4   2  -8  135.20    7.04
  -4   2  -8  123.88    3.96
  -4   2  -8  122.35    3.60
  -4   2  -8  120.77    3.97
  -4   2  -9  308.56    8.19
  -4   2  -9  329.51    7.47
  -4   2  -9  319.33    8.14
  -4   2  -9  328.85    7.34
  -4   2  -9  316.55    7.42
  -4   2  -9  322.98    7.82
  -4   2  -9  328.45    6.63
  -4   2  -9  319.10    7.69
  -4   2  -9  319.35    6.62
  -4   2  -9  307.34   11.21
  -4   2  -9  323.74    6.94
  -4   2  -9  319.40    7.38
  -4   2 -10   96.48    4.75
  -4   2 -10  104.06    4.04
  -4   2 -10  107.14    3.91
  -4   2 -10  102.39    4.04
  -4   2 -10  109.74    3.34
  -4   2 -10  102.41    4.36
  -4   2 -10  101.47    3.18
  -4   2 -10  102.24    3.54
  -4   2 -10  109.56    3.92
  -4   2 -11    2.11    2.75
  -4   2 -11    4.58    2.14
  -4   2 -11    4.41    2.34
  -4   2 -11    3.86    1.44
  -4   2 -11    4.75    1.92
  -4   2 -11    4.84    1.78
  -4   2 -11    5.12    1.18
  -4   2 -12  173.62    5.85
  -4   2 -12  184.92    4.91
  -4   2 -12  183.02    5.07
  -4   2 -12  181.77    5.43
  -4   2 -13   93.39    3.70
  -4   2 -13   94.90    3.01
  -4   2 -13   89.12    3.54
  -4   2 -14   14.28    1.62
  -4   2 -14   14.35    1.67
  -4   2 -15   37.86    1.43
   4  -1 -17  263.81    5.13
   4  -1 -17  275.06    5.12
   4  -1 -16  150.61    4.05
   4  -1 -16  147.96    4.09
   4  -1 -15  215.31    5.65
   4  -1 -15  210.94    5.04
  -4   1  14    3.64    1.80
   4  -1 -14    2.74    1.81
  -4   1  13   17.01    2.28
   4  -1 -13   14.71    2.25
   4  -1 -13   14.41    2.11
   4  -1 -13   14.29    2.35
  -4   1  12   17.03    2.31
  -4   1  12   17.55    1.78
   4  -1 -12   14.20    4.62
   4  -1 -12   13.05    2.01
   4  -1 -12   16.64    2.37
   4  -1 -12   15.91    2.52
   4  -1 -11    0.90    4.32
  -4   1  11    6.47    1.49
   4  -1 -11    5.15    1.71
   4  -1 -11    7.47    2.03
   4  -1 -11    6.54    2.04
   4  -1 -10  634.23   17.12
  -4   1  10  645.30   11.38
   4  -1 -10  635.51   11.97
  -4   1  10  600.82   14.44
   4  -1 -10  644.38   11.71
   4  -1 -10  643.96   11.38
  -4   1   9 1571.18   27.93
   4  -1  -9 1519.32   24.29
   4  -1  -8  603.50   10.61
  -4   1   8  745.33   14.39
   4  -1  -7  112.99    5.89
   4  -1  -7   56.19    2.76
  -4   1   7  108.07    5.13
  -4   1   7   58.54    2.71
   4  -1  -7  136.90    2.68
  -4   1   6    6.55    3.50
   4  -1  -6    3.29    1.58
  -4   1   6    4.34    1.46
  -4   1   5  312.94    7.00
   4  -1  -5  316.43    7.15
  -4   1   4   83.94    4.18
  -4   1   4   54.00    2.72
  -4   1   3  122.66    4.63
  -4   1   3  118.04    3.82
  -4   1   2 2152.45   34.32
  -4   1   1  601.85   11.38
   4  -1   0   11.18    1.15
  -4   1  -1  952.23   16.55
  -4   1  -2  487.79    9.37
   4  -1   2  442.35    9.08
  -4   1  -3   90.39    3.29
  -4   1  -3   81.18    2.64
   4  -1   3   86.67    3.17
  -4   1  -4  227.41    5.46
   4  -1   4  223.46    5.30
  -4   1  -4  224.23    4.97
  -4   1  -5  195.10    3.96
  -4   1  -5  199.81    3.95
  -4   1  -5  196.67    5.03
   4  -1   5  205.28    6.21
  -4   1  -6  456.17    9.53
  -4   1  -6  465.30    9.25
  -4   1  -6  481.26    8.86
  -4   1  -6  456.92    7.95
  -4   1  -6  469.20    8.93
  -4   1  -6  445.38   12.03
  -4   1  -6  441.39    9.27
  -4   1  -7   71.47    3.44
  -4   1  -7   63.59    3.05
  -4   1  -7   69.27    3.44
  -4   1  -7   67.12    3.01
  -4   1  -7   68.93    2.98
  -4   1  -7   63.47    2.95
  -4   1  -7   75.33    2.41
  -4   1  -7   67.44    2.38
  -4   1  -7   64.84    3.68
  -4   1  -7   70.92    2.51
  -4   1  -7   69.38    2.65
  -4   1  -7   68.02    3.11
  -4   1  -8  256.81    6.75
  -4   1  -8  264.55    7.01
  -4   1  -8  256.30    6.24
  -4   1  -8  257.35    6.27
  -4   1  -8  255.71    6.24
  -4   1  -8  262.49    5.55
  -4   1  -8  258.37    6.42
  -4   1  -8  259.47    5.59
  -4   1  -8  244.46    9.47
  -4   1  -8  262.86    5.89
  -4   1  -8  257.23    6.48
  -4   1  -9  687.25   12.85
  -4   1  -9  683.79   12.02
  -4   1  -9  690.13   13.82
  -4   1  -9  689.48   12.77
  -4   1  -9  667.35   13.55
  -4   1  -9  683.70   12.72
  -4   1  -9  669.71   11.90
  -4   1  -9  687.38   13.06
  -4   1  -9  671.44   12.31
  -4   1 -10  328.29    7.36
  -4   1 -10  318.11    8.42
  -4   1 -10  315.77    8.12
  -4   1 -10  331.73    7.51
  -4   1 -10  328.85    7.43
  -4   1 -10  333.27    6.82
  -4   1 -10  313.82    6.47
  -4   1 -10  322.49    7.02
  -4   1 -10  321.21    7.59
  -4   1 -11   15.53    2.11
  -4   1 -11   15.77    2.93
  -4   1 -11   17.45    2.80
  -4   1 -11   16.83    2.14
  -4   1 -11   15.99    1.70
  -4   1 -11   15.18    2.24
  -4   1 -12   54.97    2.63
  -4   1 -12   52.98    3.18
  -4   1 -13   11.04    1.41
  -4   1 -13    8.56    1.90
  -4   1 -13   10.50    1.80
  -4   1 -14   44.44    1.94
  -4   1 -14   45.90    1.96
   4   0 -17  489.42    8.65
   4   0 -17  454.00    8.33
   4   0 -16  207.22    5.23
   4   0 -16  193.76    4.39
   4   0 -16  195.50    4.98
   4   0 -16  189.16    4.47
   4   0 -15  102.84    3.54
   4   0 -15   98.90    3.55
  -4   0  15  105.67    3.38
  -4   0  14   59.78    2.96
   4   0 -14   59.00    3.16
   4   0 -13    2.05    2.29
  -4   0  13    3.79    1.45
   4   0 -13   -3.61    4.29
   4   0 -13    3.13    2.04
  -4   0  13    2.78    2.01
   4   0 -12   95.58    3.42
  -4   0  12   93.91    3.10
   4   0 -12   84.52    6.84
   4   0 -12   85.71    3.56
   4   0 -12   86.13    3.70
   4   0 -11    6.08    1.65
   4   0 -11    5.80    2.06
   4   0 -11    6.98    4.21
   4   0 -11    4.76    1.69
   4   0 -10 1198.09   20.29
   4   0 -10 1216.26   20.37
   4   0 -10 1232.03   19.96
  -4   0   9 1283.57   23.05
   4   0  -9 1208.71   19.66
   4   0  -8  336.37    5.35
  -4   0   8  275.23    7.89
   4   0  -7  815.15   17.46
  -4   0   7  871.95   16.44
   4   0  -7  790.78   13.40
  -4   0   7  868.47   14.80
   4   0  -6   52.63    4.02
  -4   0   6   49.32    4.11
   4   0  -6   26.06    2.24
  -4   0   6   27.22    2.15
   4   0  -5  800.93   14.28
   4   0  -5  783.71   15.11
  -4   0   5  768.99   14.79
  -4   0   4  906.70   16.61
   4   0  -4  887.51   16.46
   4   0  -3  132.43    4.05
  -4   0   3  135.68    4.02
   4   0  -2 1956.52   31.69
  -4   0   2 1933.27   32.00
  -4   0   1  688.29   13.12
   4   0  -1  692.88   12.02
   4   0   0  847.70   15.00
   4   0   1 2051.78   32.88
  -4   0  -2  705.23   12.74
   4   0   2  668.50   12.51
   4   0   3   47.42    2.37
  -4   0  -3   46.20    2.44
  -4   0  -3   41.94    2.12
   4   0   3   46.63    3.21
  -4   0  -4  238.04    4.70
  -4   0  -4  223.97    5.44
  -4   0  -5   22.67    1.43
  -4   0  -5   24.31    1.41
   4   0   5   20.45    3.06
  -4   0  -6    1.50    1.98
  -4   0  -6    1.29    2.18
  -4   0  -6    1.87    1.91
  -4   0  -6    3.43    1.68
  -4   0  -6    1.20    1.53
  -4   0  -6    1.46    1.73
  -4   0  -6    0.71    1.10
  -4   0  -6    1.52    1.20
  -4   0  -6    1.12    1.65
   4   0   6    2.10    2.76
  -4   0  -6    0.76    1.11
  -4   0  -6    3.11    3.33
  -4   0  -6    0.95    1.25
  -4   0  -7  276.46    6.25
  -4   0  -7  279.75    7.01
  -4   0  -7  275.00    6.12
  -4   0  -7  260.73    6.09
  -4   0  -7  265.44    6.63
  -4   0  -7  247.63    6.55
  -4   0  -7  260.25    5.48
  -4   0  -7  240.00    5.47
  -4   0  -7  223.86    8.82
  -4   0  -7  259.99    5.57
  -4   0  -7  265.55    5.83
  -4   0  -7  260.34    6.50
  -4   0  -8  623.18   12.68
  -4   0  -8  665.18   13.12
  -4   0  -8  661.84   12.13
  -4   0  -8  647.23   11.94
  -4   0  -8  629.81   11.32
  -4   0  -8  655.70   11.90
  -4   0  -8  638.52   11.30
  -4   0  -8  628.76   11.63
  -4   0  -8  629.48   12.54
  -4   0  -8  646.32   12.69
  -4   0  -9  636.08   13.58
  -4   0  -9  650.30   12.84
  -4   0  -9  643.53   13.27
  -4   0  -9  625.65   12.27
  -4   0  -9  633.81   11.44
  -4   0  -9  653.20   12.87
  -4   0  -9  656.86   11.93
  -4   0  -9  635.40   11.20
  -4   0  -9  641.19   11.98
  -4   0  -9  622.83   11.71
  -4   0  -9  640.22   12.63
  -4   0 -10  135.46    4.48
  -4   0 -10  142.63    5.08
  -4   0 -10  136.19    3.90
  -4   0 -10  130.95    4.93
  -4   0 -10  138.47    5.29
  -4   0 -10  133.78    3.41
  -4   0 -10  135.38    4.00
  -4   0 -10  136.95    4.64
  -4   0 -11   72.85    3.62
  -4   0 -11   66.89    2.62
  -4   0 -11   71.08    3.19
  -4   0 -11   69.89    3.21
  -4   0 -12    8.00    2.00
  -4   0 -12    5.99    1.60
  -4   0 -13    9.31    1.55
  -4   0 -13    8.37    1.18
  -4   0 -14   81.76    2.07
   4   1 -18  201.25    4.24
   4   1 -17  195.02    4.29
   4   1 -17  204.21    4.95
   4   1 -16  142.68    3.98
   4   1 -16  148.68    4.18
   4   1 -16  140.91    4.20
  -4  -1  15    7.08    1.91
   4   1 -15    4.52    2.27
   4   1 -15    3.89    1.96
   4   1 -14    5.21    2.22
  -4  -1  14    9.57    1.56
   4   1 -14   12.94    2.70
  -4  -1  14   10.25    2.10
  -4  -1  13   61.15    2.58
   4   1 -13   54.61    2.91
   4   1 -13   59.63    3.47
   4   1 -12   41.03    2.50
   4   1 -12   37.85    2.89
   4   1 -11   24.70    4.66
   4   1 -11   22.85    2.41
   4   1 -11   20.74    1.92
   4   1 -11   18.96    1.86
   4   1 -10  656.48   11.44
   4   1 -10  648.38   11.98
   4   1  -9  677.05   11.48
   4   1  -8    4.75    1.53
   4   1  -8    4.23    3.52
   4   1  -8    5.26    1.14
  -4  -1   8    3.20    1.27
   4   1  -7 2016.42   32.50
   4   1  -7 1964.16   34.40
   4   1  -6  478.70   11.63
   4   1  -6  608.96   11.07
   4   1  -5   48.63    2.82
   4   1  -5   57.16    3.47
  -4  -1   4   17.36    1.86
   4   1  -4   15.82    2.38
   4   1  -3   11.45    1.96
  -4  -1   3   11.77    1.71
   4   1  -2   24.44    2.29
   4   1  -2   64.94    2.38
   4   1  -1   47.09    2.51
   4   1  -1   15.12    1.42
   4   1   0 1100.29   18.84
   4   1   1 1838.46   29.88
   4   1   2  531.62   10.27
  -4  -1  -2  523.10    8.96
  -4  -1  -3   78.25    3.06
   4   1   3   78.18    2.96
  -4  -1  -3   76.95    2.73
   4   1   3   85.49    4.43
  -4  -1  -4   97.16    2.66
   4   1   4  105.81    5.25
  -4  -1  -5   61.45    2.90
   4   1   5   52.23    4.38
  -4  -1  -5   56.47    3.06
  -4  -1  -5   62.86    2.91
  -4  -1  -5   61.75    2.66
  -4  -1  -5   55.89    2.81
  -4  -1  -5   54.57    2.14
  -4  -1  -5   55.14    2.19
  -4  -1  -6   10.27    1.74
  -4  -1  -6   10.30    2.13
  -4  -1  -6   10.10    1.90
  -4  -1  -6    9.12    1.67
  -4  -1  -6    8.49    2.05
  -4  -1  -6   10.02    1.77
  -4  -1  -6   11.40    1.56
  -4  -1  -6    9.48    2.20
  -4  -1  -6    8.86    1.97
  -4  -1  -6   11.50    1.43
   4   1   6   13.51    3.55
  -4  -1  -6   10.87    1.43
  -4  -1  -6   11.36    3.55
  -4  -1  -7  186.69    5.48
  -4  -1  -7  183.28    4.71
  -4  -1  -7  176.33    4.75
  -4  -1  -7  185.90    4.44
  -4  -1  -7  175.63    5.43
  -4  -1  -7  171.12    4.51
  -4  -1  -7  187.45    5.81
  -4  -1  -7  180.64    4.38
  -4  -1  -7  163.57    7.63
  -4  -1  -7  176.85    4.61
  -4  -1  -7  184.54    5.50
  -4  -1  -8  684.19   13.33
  -4  -1  -8  674.40   13.76
  -4  -1  -8  671.39   12.23
  -4  -1  -8  695.76   12.44
  -4  -1  -8  681.07   13.43
  -4  -1  -8  679.58   12.06
  -4  -1  -8  678.53   11.89
  -4  -1  -8  680.68   12.32
  -4  -1  -8  690.79   13.40
  -4  -1  -9  366.28    8.60
  -4  -1  -9  385.55    9.13
  -4  -1  -9  363.94    7.50
  -4  -1  -9  375.61    8.82
  -4  -1  -9  363.22    7.10
  -4  -1  -9  364.93    7.65
  -4  -1  -9  371.79    8.65
  -4  -1 -10   16.61    2.55
  -4  -1 -10   15.74    1.75
  -4  -1 -10   15.48    2.29
  -4  -1 -10   18.25    2.36
  -4  -1 -10   18.45    2.73
  -4  -1 -10   17.52    1.76
  -4  -1 -11   60.57    2.83
  -4  -1 -11   62.24    3.28
  -4  -1 -11   57.90    2.35
  -4  -1 -11   63.91    3.09
  -4  -1 -12   24.92    2.01
  -4  -1 -12   24.99    1.77
  -4  -1 -12   25.27    2.11
  -4  -1 -13   17.99    1.32
  -4  -1 -13   18.62    1.49
  -4  -1 -13   19.39    1.14
   4   2 -18  216.25    4.75
   4   2 -18  206.62    4.18
   4   2 -17   97.85    3.62
   4   2 -17   92.05    2.91
   4   2 -16   36.40    2.83
   4   2 -16   35.11    2.36
   4   2 -16   36.31    2.33
  -4  -2  15  241.99    5.88
   4   2 -15  235.50    5.99
   4   2 -15  238.90    6.38
  -4  -2  14  305.38    6.49
   4   2 -14  318.90    7.63
   4   2 -14  320.07    7.32
   4   2 -13   49.02    5.84
   4   2 -13   55.45    3.50
   4   2 -12  106.85    4.16
   4   2 -12  110.05    3.57
   4   2 -11    1.70    3.60
   4   2 -11    2.28    1.66
   4   2 -11    1.96    2.03
   4   2 -11    1.92    1.34
   4   2 -10   67.66    2.67
   4   2 -10   59.04    2.88
   4   2  -9  338.43   10.26
   4   2  -9  333.40    7.53
   4   2  -8  648.15   14.73
   4   2  -8  666.46   12.75
   4   2  -7 2464.00   39.21
   4   2  -7 2394.75   40.58
   4   2  -6 1087.21   19.56
   4   2  -6 1173.52   20.53
   4   2  -5  254.01    6.69
   4   2  -5  271.14    6.60
   4   2  -4  353.29    7.72
  -4  -2   4  355.65    6.54
   4   2  -3    4.25    1.86
   4   2  -3    2.46    1.89
   4   2  -2   26.96    2.02
   4   2  -2   14.66    2.16
   4   2  -1  294.59    6.96
   4   2   0 2339.64   37.52
   4   2   1 4654.62   71.74
  -4  -2  -2  271.10    5.72
   4   2   2  306.97    8.46
   4   2   3    2.52    2.80
  -4  -2  -4  102.23    3.76
  -4  -2  -4   96.91    3.26
  -4  -2  -4   95.79    3.36
  -4  -2  -4   93.14    2.85
  -4  -2  -5    9.20    2.00
  -4  -2  -5    7.10    2.18
  -4  -2  -5    8.34    1.79
  -4  -2  -5    6.91    1.93
  -4  -2  -5    8.62    1.56
   4   2   5    6.18    3.25
  -4  -2  -5    7.89    1.37
  -4  -2  -5    7.51    2.04
  -4  -2  -6   57.51    3.41
  -4  -2  -6   60.67    2.47
  -4  -2  -6   58.46    3.21
  -4  -2  -6   57.27    2.98
  -4  -2  -6   54.39    3.18
  -4  -2  -6   57.13    2.51
   4   2   6   54.64    5.08
  -4  -2  -6   56.21    2.53
  -4  -2  -6   56.72    2.36
  -4  -2  -6   55.74    4.96
  -4  -2  -6   58.52    3.28
  -4  -2  -7  645.96   13.03
  -4  -2  -7  651.03   12.43
  -4  -2  -7  642.22   11.43
  -4  -2  -7  663.62   12.60
  -4  -2  -7  637.66   12.61
  -4  -2  -7  597.03   11.51
   4   2   7  557.58   15.80
  -4  -2  -7  647.74   11.30
  -4  -2  -7  533.76   15.14
  -4  -2  -7  649.72   11.72
  -4  -2  -7  653.52   12.84
  -4  -2  -8  558.27   11.31
  -4  -2  -8  551.62   11.13
  -4  -2  -8  543.76   10.23
  -4  -2  -8  565.62   11.54
  -4  -2  -8  540.18    9.87
  -4  -2  -8  540.48   10.38
  -4  -2  -8  555.66   11.56
  -4  -2  -9  192.37    4.85
  -4  -2  -9  208.39    6.04
  -4  -2  -9  197.84    4.31
  -4  -2  -9  202.61    4.98
  -4  -2  -9  199.96    5.74
  -4  -2  -9  199.96    5.88
  -4  -2 -10   49.15    2.91
  -4  -2 -10   49.52    3.12
  -4  -2 -10   50.42    2.34
  -4  -2 -10   51.01    2.24
  -4  -2 -10   50.65    2.96
  -4  -2 -11   65.11    2.73
  -4  -2 -11   63.98    2.66
  -4  -2 -11   67.95    3.01
  -4  -2 -12   44.78    1.93
  -4  -2 -12   47.35    1.92
  -4  -2 -12   49.17    2.19
   4   3 -18   79.12    2.62
   4   3 -17  167.43    4.64
   4   3 -17  157.83    4.15
   4   3 -16    5.37    1.90
   4   3 -16    5.58    2.57
   4   3 -16    6.48    1.49
  -4  -3  16    7.21    1.76
  -4  -3  15  672.09   11.92
   4   3 -15  669.52   12.91
   4   3 -15  685.18   13.21
   4   3 -15  673.80   12.71
   4   3 -14 1020.25   17.31
   4   3 -14  920.35   23.39
   4   3 -14  919.59   16.69
   4   3 -14  986.53   17.68
   4   3 -13  139.35    4.94
   4   3 -13  127.32    3.97
   4   3 -13  142.91    8.29
   4   3 -13  146.37    4.63
   4   3 -12  131.64    4.21
   4   3 -12  122.86    4.44
   4   3 -12  129.85    3.75
   4   3 -12  125.27    3.65
   4   3 -11   16.32    1.86
   4   3 -11   16.34    2.28
   4   3 -11   14.65    1.78
   4   3 -11   16.28    1.53
   4   3 -10  124.92    3.35
   4   3 -10  116.82    3.78
   4   3  -9  557.75   13.42
   4   3  -9  514.39   10.94
   4   3  -8 1549.33   26.96
   4   3  -8 1402.37   24.94
   4   3  -7 2884.56   46.82
   4   3  -7 2840.57   45.79
   4   3  -6 1956.82   30.95
   4   3  -6 1748.56   31.04
   4   3  -5   17.04    2.83
   4   3  -4   72.00    3.59
  -4  -3   4   92.28    4.15
   4   3  -3    6.82    2.01
   4   3  -3    3.72    2.10
  -4  -3   3    3.95    2.26
   4   3  -2   92.55    3.87
   4   3  -1  719.31   13.71
   4   3   0 1592.25   26.78
   4   3   1  736.79   14.01
   4   3   2   44.42    2.64
   4   3   3  149.40    6.59
  -4  -3  -3  127.59    4.08
  -4  -3  -4  360.38    7.64
  -4  -3  -4  336.81    7.52
  -4  -3  -4  345.31    7.55
  -4  -3  -4  359.58    6.99
   4   3   4  363.70   11.03
  -4  -3  -4  353.16    7.88
  -4  -3  -5    1.10    1.77
  -4  -3  -5    2.68    1.81
  -4  -3  -5    2.53    1.65
  -4  -3  -5    1.03    1.78
   4   3   5    7.22    3.78
  -4  -3  -5    1.67    1.29
  -4  -3  -6  132.98    4.43
  -4  -3  -6  130.66    4.41
  -4  -3  -6  127.46    3.69
  -4  -3  -6  133.14    4.54
  -4  -3  -6  112.39    3.81
   4   3   6  111.94    6.78
  -4  -3  -6  132.96    3.62
  -4  -3  -6   94.94    6.07
  -4  -3  -7  306.20    7.31
  -4  -3  -7  299.56    6.46
  -4  -3  -7  304.47    7.28
  -4  -3  -7  307.23    7.49
  -4  -3  -7  301.15    6.21
  -4  -3  -7  296.01    6.62
  -4  -3  -8  141.26    4.76
  -4  -3  -8  145.02    4.07
  -4  -3  -8  158.10    5.08
  -4  -3  -8  150.38    4.75
  -4  -3  -8  141.10    3.59
  -4  -3  -8  145.30    4.14
  -4  -3  -8  141.77    5.07
  -4  -3  -9    7.96    1.98
  -4  -3  -9    8.57    2.26
  -4  -3  -9    7.06    2.17
  -4  -3  -9    8.86    2.25
  -4  -3  -9    7.15    1.55
  -4  -3  -9    7.45    1.47
  -4  -3 -10  132.28    3.95
  -4  -3 -10  137.25    4.29
  -4  -3 -10  135.24    3.58
  -4  -3 -10  134.04    3.39
  -4  -3 -11  260.01    5.63
  -4  -3 -11  249.29    5.17
  -4  -3 -12   58.37    1.88
  -4  -3 -12   54.23    1.67
   4   4 -19   20.71    1.41
   4   4 -19   18.59    1.33
   4   4 -18   14.25    1.88
   4   4 -18   12.40    1.86
   4   4 -17   16.95    1.94
   4   4 -17   16.71    2.53
  -4  -4  16  224.61    4.96
   4   4 -16  212.44    5.84
   4   4 -16  220.43    6.25
   4   4 -16  221.58    5.68
   4   4 -15 1199.28   20.53
   4   4 -15 1188.25   20.02
   4   4 -14  559.37   11.04
   4   4 -14  588.18   11.91
   4   4 -14  593.83   17.39
   4   4 -14  598.43   11.50
   4   4 -13   55.90    2.71
   4   4 -13   56.07    3.55
   4   4 -13   57.12    6.09
   4   4 -13   59.65    3.10
   4   4 -12  227.85    5.30
   4   4 -12  230.89    6.12
   4   4 -12  232.14    5.69
   4   4 -12  230.25    5.62
   4   4 -11  375.15    7.61
   4   4 -11  354.49    7.40
   4   4 -11  364.55    7.32
   4   4 -10   14.97    3.91
   4   4 -10   14.79    1.81
   4   4 -10   15.40    2.20
   4   4 -10   15.24    1.57
   4   4  -9  120.05    6.17
   4   4  -9  118.41    3.30
   4   4  -8 1050.43   17.89
   4   4  -8 1144.07   21.90
   4   4  -7 1627.68   25.85
   4   4  -7 1662.28   29.38
  -4  -4   6  377.56    9.65
   4   4  -6  371.35    9.10
   4   4  -6  393.78    9.63
   4   4  -5   53.89    3.71
  -4  -4   5   88.10    4.35
   4   4  -4  126.83    4.80
  -4  -4   4  125.52    5.15
   4   4  -3  113.57    4.57
  -4  -4   2   39.46    3.32
   4   4  -2   39.82    3.04
   4   4  -1   24.39    2.65
   4   4   0  269.35    7.11
   4   4   1    4.54    1.84
  -4  -4  -2   41.41    2.44
  -4  -4  -3 1477.14   24.12
  -4  -4  -3 1440.19   24.05
  -4  -4  -3 1460.39   24.12
  -4  -4  -3 1502.53   24.61
  -4  -4  -4  659.33   12.08
  -4  -4  -4  630.26   12.11
  -4  -4  -4  629.70   12.13
  -4  -4  -4  638.49   11.56
  -4  -4  -4  670.01   12.64
  -4  -4  -5   25.40    2.35
  -4  -4  -5   21.59    2.39
  -4  -4  -5   24.11    2.43
  -4  -4  -5   22.33    2.12
  -4  -4  -5   23.63    1.83
  -4  -4  -5   23.04    2.70
  -4  -4  -6   46.87    3.37
  -4  -4  -6   54.13    2.95
  -4  -4  -6   52.55    3.11
  -4  -4  -6   51.70    2.55
  -4  -4  -6   54.44    3.15
  -4  -4  -6   48.72    2.73
  -4  -4  -6   50.24    2.28
  -4  -4  -7   49.38    3.02
  -4  -4  -7   47.02    2.46
  -4  -4  -7   53.31    3.14
  -4  -4  -7   46.54    2.07
  -4  -4  -7   47.95    2.84
  -4  -4  -7   46.61    2.51
  -4  -4  -8    4.83    1.79
  -4  -4  -8    3.41    2.02
  -4  -4  -8    5.89    2.13
  -4  -4  -8    4.47    1.51
  -4  -4  -8    4.66    1.46
  -4  -4  -9   56.79    2.35
  -4  -4  -9   57.43    2.92
  -4  -4  -9   56.56    2.93
  -4  -4  -9   56.77    2.61
  -4  -4  -9   58.23    2.26
  -4  -4 -10  271.10    5.69
  -4  -4 -10  248.31    5.23
  -4  -4 -10  257.25    5.21
  -4  -4 -10  273.00    5.83
  -4  -4 -11  282.56    5.41
   4   5 -19    2.35    1.15
   4   5 -19    2.00    1.24
   4   5 -18    7.22    1.49
   4   5 -18    8.95    2.03
   4   5 -18   10.13    1.84
   4   5 -17   12.30    1.95
   4   5 -17   12.39    2.68
   4   5 -17    9.94    2.11
   4   5 -16  216.10    6.32
   4   5 -16  203.53    5.49
   4   5 -16  214.18    5.66
   4   5 -15  955.94   23.84
   4   5 -15  978.97   17.29
   4   5 -15  991.26   18.09
   4   5 -15  994.12   17.55
   4   5 -14  307.30    7.75
   4   5 -14  293.95    6.94
   4   5 -13    0.32    1.83
   4   5 -13   -0.26    1.94
   4   5 -13    0.33    1.65
   4   5 -12   53.95    2.89
   4   5 -12   54.64    2.69
   4   5 -12   52.72    2.67
   4   5 -11   59.17    3.07
   4   5 -11   61.09    2.79
   4   5 -11   61.27    3.24
   4   5 -11   57.25    2.44
   4   5 -11   59.06    2.54
   4   5 -10   97.49    2.71
   4   5 -10  127.63    3.41
   4   5 -10  121.91    3.78
   4   5 -10  116.91    6.49
   4   5 -10  115.77    3.45
   4   5 -10  100.78    4.52
   4   5  -9   53.96    3.55
   4   5  -9   47.06    4.57
   4   5  -8  289.30    8.45
   4   5  -8  334.05    9.67
   4   5  -8  348.06    6.38
  -4  -5   8  308.75    8.73
   4   5  -7 1009.13   21.20
   4   5  -7 1169.74   22.22
   4   5  -7 1249.93   18.65
  -4  -5   7 1056.19   21.69
   4   5  -6    1.68    2.84
   4   5  -6    0.94    1.11
  -4  -5   6    5.24    2.68
  -4  -5   5  224.49    7.83
   4   5  -5  219.50    7.37
  -4  -5   4 1032.66   20.61
   4   5  -4 1083.24   19.91
   4   5  -3   69.82    4.00
  -4  -5   2    3.71    2.53
   4   5  -2    3.95    2.36
   4   5  -1   20.11    2.63
  -4  -5   1   18.61    2.82
   4   5   0  248.32    7.03
   4   5   1   19.42    2.34
  -4  -5  -1   35.69    2.31
  -4  -5  -2  820.33   14.68
  -4  -5  -2  829.60   14.54
  -4  -5  -2  863.78   14.60
  -4  -5  -2  843.07   15.24
  -4  -5  -3 1405.63   23.54
  -4  -5  -3 1413.30   23.46
  -4  -5  -3 1413.74   23.35
  -4  -5  -3 1425.74   24.12
  -4  -5  -4  357.83    7.92
  -4  -5  -4  351.24    7.86
  -4  -5  -4  352.58    7.63
  -4  -5  -4  358.88    7.47
  -4  -5  -4  356.52    8.35
  -4  -5  -5   10.10    1.92
  -4  -5  -5    9.59    2.17
  -4  -5  -5    8.49    2.01
  -4  -5  -5    8.73    2.00
  -4  -5  -5   10.37    2.44
  -4  -5  -5   10.34    1.57
  -4  -5  -6   71.21    2.92
  -4  -5  -6   76.45    3.47
  -4  -5  -6   74.27    3.16
  -4  -5  -6   65.72    3.13
  -4  -5  -6   73.02    2.62
  -4  -5  -6   77.39    3.57
  -4  -5  -6   77.51    3.85
  -4  -5  -7    9.81    1.76
  -4  -5  -7    9.56    1.68
  -4  -5  -7   10.71    2.06
  -4  -5  -7    8.47    2.03
  -4  -5  -7    9.30    2.18
  -4  -5  -7   10.47    1.16
  -4  -5  -7   11.06    2.48
  -4  -5  -7    9.84    1.60
  -4  -5  -8   12.57    1.56
  -4  -5  -8   11.42    2.05
  -4  -5  -8   11.12    1.96
  -4  -5  -8   12.45    1.63
  -4  -5  -8   10.66    2.20
  -4  -5  -8   11.73    1.48
  -4  -5  -9   99.36    2.84
  -4  -5  -9  104.77    3.31
  -4  -5  -9  100.36    3.27
  -4  -5  -9   94.70    2.68
  -4  -5  -9   99.04    2.64
  -4  -5 -10  221.62    4.52
  -4  -5 -10  218.25    4.59
   4   6 -19   12.16    1.61
   4   6 -19    9.45    1.35
   4   6 -18   47.91    2.54
   4   6 -18   51.94    2.61
   4   6 -18   54.45    2.96
   4   6 -17    1.17    2.51
   4   6 -17    1.52    2.08
   4   6 -17    0.72    1.76
   4   6 -16  172.11    5.01
   4   6 -16  171.38    5.07
   4   6 -15  711.24   13.19
   4   6 -15  711.56   13.34
   4   6 -14   63.36    3.22
   4   6 -14   59.62    6.30
   4   6 -14   56.53    2.98
[truncated: 9,693,981 more chars]
